# Supplementary material for: Yeast Sen1 Helicase Protects the Genome from Transcription-Associated Instability
Source: Mol Cell. 2011 Jan 7;41(1):21–32. doi: 10.1016/j.molcel.2010.12.007 (PMC3314950; doi:10.1016/j.molcel.2010.12.007)
Supplement: Table S4. Transcript Expression Levels of Three Biological Replicates, Related to Figure 5 [file mmc2.xls]

## Sheet: Transcript expression levels
Transcript expression levels of three biological replicates
WT: WF1A
sen1-1: WF 1B
*1 Transcript ID acording to Xu et al. (2009)
*2 adjusted pValue according to multiple test Benjamini and Hochberg (1995).
tx_ID *1	seqName	strand	first	last	type	name	commonName	mappedType	source	exp_wt1	exp_wt2	exp_wt3	exp_sen1-1	exp_sen1-2	exp_sen1-3	logFC	t	P.Value	adj.P.Val *2	DDCC
ST7272	16	-	939039	941215	ORF-T	YPR200C	ARR2	mapped5	Manual	0.863041	0.944386	0.762594	0.585868	-0.0110782	0.113582	-0.627216	-3.93462	0.00383431	0.0239216	FALSE
ST7271	16	-	937975	939039	ORF-T	YPR199C	ARR1	bothEndsMapped	Manual	3.58269	3.48744	3.6218	2.85112	3.40396	3.47	-0.322281	-1.9462	0.085341	0.192302	FALSE
ST7270	16	-	935951	937263	SUTs	SUT847	SUT847	bothEndsMapped	Manual	1.50005	1.80393	1.65478	0.823757	1.26158	1.31235	-0.520363	-3.39447	0.00862011	0.040359	FALSE
ST7269	16	-	933183	933783	CUTs	CUT925	CUT925	bothEndsMapped	Automatic	-0.578553	0.0364492	-0.591267	-0.11456	0.367944	-0.12531	0.420482	2.07189	0.0699423	0.16764	FALSE
ST7268	16	-	930207	931231	SUTs	SUT846	SUT846	bothEndsMapped	Manual	0.967886	1.18184	0.82405	1.49551	1.42359	1.38855	0.444627	3.74213	0.00509493	0.028833	FALSE
ST7267	16	-	930055	930207	CUTs	CUT924	CUT924	mapped3	Automatic	0.348456	-0.702743	0.331025	1.46707	1.45287	1.98948	1.64423	5.81271	0.000316563	0.00425517	FALSE
ST7266	16	-	927327	928255	other	YPR195C	YPR195C	bothEndsMapped	Manual	1.65201	1.92867	2.04737	2.59978	2.86006	2.32224	0.71801	4.4225	0.00190997	0.0146512	FALSE
ST7265	16	-	924135	927247	ORF-T	YPR194C	OPT2	bothEndsMapped	Manual	2.85008	2.0717	2.32342	2.0505	2.25285	2.27188	-0.223325	-1.18268	0.268933	0.417345	FALSE
ST7264	16	-	921127	923951	ORF-T	YPR193C	HPA2	bothEndsMapped	Manual	0.85685	0.980488	0.974385	1.31726	1.10697	1.08008	0.230862	2.10958	0.0658732	0.162216	TRUE
ST7263	16	-	916991	919087	ORF-T	YPR190C	RPC82	bothEndsMapped	Manual	3.67362	4.08412	3.88689	3.33843	3.34106	3.66957	-0.431861	-2.99007	0.0161739	0.0608151	FALSE
ST7262	16	-	911823	912511	ORF-T	YPR188C	MLC2	bothEndsMapped	Manual	3.73082	3.6082	3.67408	3.44231	3.71586	3.89894	0.0146656	0.111057	0.914147	0.945884	TRUE
ST7261	16	-	909615	911039	ORF-T	YPR186C	PZF1	bothEndsMapped	Manual	2.38666	2.45589	2.14005	1.94331	2.12891	2.04487	-0.288506	-2.4173	0.0402779	0.114818	FALSE
ST7260	16	-	901103	901543	CUTs	CUT923	CUT923	bothEndsMapped	Automatic	-0.250104	-0.61585	-0.519167	-0.450368	-0.390474	-0.563539	-0.00642002	-0.0517149	0.95995	0.974627	FALSE
ST7259	16	-	900071	900511	CUTs	CUT922	CUT922	bothEndsMapped	Automatic	-0.0981545	-0.318641	0.0254742	0.566131	0.742393	0.755153	0.818333	6.66332	0.000119807	0.00222254	FALSE
ST7258	16	-	897071	899743	ORF-T	YPR181C	SEC23	bothEndsMapped	Manual	5.99109	5.96039	5.97257	6.32448	6.07363	6.10941	0.194492	1.81412	0.104985	0.220804	FALSE
ST7257	16	-	893807	895815	ORF-T	YPR179C	HDA3	bothEndsMapped	Manual	2.16489	2.48869	2.2982	1.99187	2.02134	2.08284	-0.285241	-2.49601	0.0355067	0.104865	TRUE
ST7256	16	-	890959	892111	ORF-T	YPR176C	BET2	bothEndsMapped	Manual	3.68182	3.89913	3.86306	4.21075	4.31301	3.96575	0.348496	2.78237	0.0224732	0.07573	FALSE
ST7255	16	-	888015	888743	ORF-T	YPR174C	YPR174C	bothEndsMapped	Manual	3.1521	3.26783	3.04171	3.17158	2.96969	2.96959	-0.116925	-1.03732	0.328171	0.478104	FALSE
ST7254	16	-	886343	887895	ORF-T	YPR173C	VPS4	bothEndsMapped	Manual	4.16307	4.2873	4.5528	4.31273	4.31306	4.43406	0.0188924	0.151501	0.883112	0.925625	FALSE
ST7253	16	-	885647	886135	SUTs	SUT845	SUT845	bothEndsMapped	Manual	0.627086	0.68982	0.939095	0.47301	0.759454	1.02652	0.000992994	0.00629929	0.995119	0.997039	FALSE
ST7252	16	-	878151	878495	CUTs	CUT921	CUT921	bothEndsMapped	Automatic	0.360941	-0.263971	-0.00712351	-0.450664	-0.0812995	-0.555497	-0.392436	-2.13589	0.0631702	0.157212	FALSE
ST7251	16	-	877967	878151	CUTs	CUT920	CUT920	mapped3	Automatic	-0.447036	-0.602045	-0.683919	-0.507013	-0.503996	-0.470808	0.0837277	0.801851	0.444458	0.589584	FALSE
ST7250	16	-	877679	877967	SUTs	SUT844	SUT844	mapped5	Manual	-0.128417	-0.0425839	-0.0819299	0.777224	1.3259	1.1939	1.18332	8.03018	2.98656e-05	0.000865359	FALSE
ST7249	16	-	876839	877679	ORF-T	YPR167C	MET16	bothEndsMapped	Manual	3.29409	3.68278	3.60159	2.8487	2.59495	2.9723	-0.720834	-4.97896	0.000899972	0.00844217	FALSE
ST7248	16	-	876183	876679	ORF-T	YPR166C	MRP2	bothEndsMapped	Manual	3.90019	3.4361	3.15093	3.6593	3.6433	3.78093	0.198773	1.11337	0.296014	0.445617	FALSE
ST7247	16	-	874527	874879	CUTs	CUT919	CUT919	bothEndsMapped	Automatic	0.234041	0.511295	0.264907	0.624793	0.518706	0.0859515	0.0730693	0.462502	0.655322	0.762236	FALSE
ST7246	16	-	868471	870047	ORF-T	YPR163C	TIF3	bothEndsMapped	Manual	5.8051	6.05626	6.02602	6.02644	5.81849	5.97839	-0.021349	-0.184596	0.857871	0.909393	FALSE
ST7245	16	-	866695	868319	ORF-T	YPR162C	ORC4	bothEndsMapped	Manual	2.43588	2.77284	3.15745	2.52211	2.43835	2.887	-0.172905	-0.887919	0.398992	0.547757	TRUE
ST7244	16	-	864223	866495	ORF-T	YPR161C	SGV1	bothEndsMapped	Manual	3.71942	3.79692	3.70845	3.82911	3.47602	3.60578	-0.104624	-0.886291	0.39982	0.548583	TRUE
ST7243	16	-	863439	864223	SUTs	SUT843	SUT843	mapped3	Manual	1.55953	1.97267	1.35406	1.48532	1.01117	1.68819	-0.233862	-1.12714	0.290468	0.439876	FALSE
ST7242	16	-	837647	840079	ORF-T	YPR156C	TPO3	bothEndsMapped	Manual	5.93585	5.85001	5.91537	6.27783	6.17594	5.98855	0.24703	2.23097	0.0542763	0.141773	FALSE
ST7241	16	-	835463	837471	ORF-T	YPR155C	NCA2	bothEndsMapped	Manual	2.94365	2.43576	2.66355	2.25655	2.40792	2.47109	-0.302468	-2.1064	0.0662073	0.16249	FALSE
ST7240	16	-	834071	834303	CUTs	CUT918	CUT918	bothEndsMapped	Automatic	0.343666	-0.251914	-0.00876236	0.585806	0.276317	0.269069	0.349401	2.09748	0.067154	0.16349	FALSE
ST7239	16	-	833479	834071	CUTs	CUT917	CUT917	mapped5	Automatic	-0.262915	-0.346883	0.306588	0.840102	0.424398	0.642725	0.736812	3.92954	0.00386294	0.0240302	FALSE
ST7238	16	-	831719	833479	ORF-T	YPR152C	URN1	bothEndsMapped	Manual	1.72847	1.71783	2.01267	1.82384	1.14133	1.38742	-0.368793	-2.07202	0.0699278	0.16764	FALSE
ST7237	16	-	830719	831663	ORF-T	YPR151C	SUE1	bothEndsMapped	Manual	-0.215091	-0.412651	0.0311515	0.357408	0.627736	0.982489	0.854741	4.79905	0.0011422	0.0101417	FALSE
ST7236	16	-	828663	829615	SUTs	SUT842	SUT842	bothEndsMapped	Manual	1.2451	1.17639	0.907089	1.78974	1.32634	1.5487	0.445401	3.00345	0.0158367	0.0599322	FALSE
ST7235	16	-	826727	828207	ORF-T	YPR148C	YPR148C	bothEndsMapped	Manual	4.01784	4.10965	4.088	3.78482	3.86453	4.19021	-0.125309	-0.985692	0.351485	0.500685	FALSE
ST7234	16	-	825463	826639	ORF-T	YPR146C, YPR147C	YPR146C, YPR147C	bothEndsMapped	Manual	3.72902	4.05666	3.95587	3.97049	4.11028	4.18489	0.174702	1.43404	0.187277	0.324179	FALSE
ST7233	16	-	825055	825463	SUTs	SUT841	SUT841	mapped3	Manual	1.04926	1.4062	1.36221	1.16701	0.89857	0.809855	-0.314081	-2.2249	0.0548048	0.142641	FALSE
ST7232	16	-	824503	824919	ORF-T	YPR145C-A	YPR145C-A	bothEndsMapped	Manual	1.99521	1.51528	1.74449	2.38413	2.28116	2.20041	0.536906	3.90221	0.00402087	0.0247794	FALSE
ST7231	16	-	821447	821735	CUTs	CUT916	CUT916	mapped5	Automatic	0.292368	0.4664	-0.10692	1.48507	1.12893	1.30712	1.08976	6.62197	0.000125346	0.00229601	FALSE
ST7230	16	-	819695	821447	ORF-T	YPR144C	NOC4	bothEndsMapped	Manual	4.79269	4.99972	4.99414	5.13326	5.00028	4.92355	0.0901807	0.806074	0.442148	0.587162	FALSE
ST7229	16	-	815583	818087	ORF-T	YPR141C	KAR3	bothEndsMapped	Manual	1.2315	1.22859	1.2511	0.868874	1.08333	1.21921	-0.179928	-1.54947	0.15762	0.290034	TRUE
ST7228	16	-	813055	814127	ORF-T	YPR139C	VPS66	bothEndsMapped	Manual	4.26413	4.31922	4.20914	4.15935	4.18942	4.24373	-0.0666646	-0.690063	0.508539	0.64573	FALSE
ST7227	16	-	810863	812679	ORF-T	YPR138C	MEP3	bothEndsMapped	Manual	4.44337	4.7565	4.71708	4.80133	4.84192	4.76158	0.162626	1.40577	0.195246	0.333372	FALSE
ST7226	16	-	801479	802095	CUTs	CUT915	CUT915	bothEndsMapped	Automatic	-0.413162	0.0917489	-0.0327079	0.464214	0.30008	0.214005	0.44414	2.9979	0.0159756	0.0602565	FALSE
ST7225	16	-	797791	799039	SUTs	SUT840	SUT840	bothEndsMapped	Manual	0.347443	0.211356	0.0397597	0.19616	0.267904	0.572698	0.146068	1.07213	0.313132	0.462073	FALSE
ST7224	16	-	795863	797295	ORF-T	YPR133C	SPN1	bothEndsMapped	Manual	3.77094	3.93128	3.88986	3.20034	3.29268	3.73168	-0.455796	-3.05305	0.0146485	0.057056	FALSE
ST7223	16	-	793711	794535	other	YPR130C, YPR131C	YPR130C, NAT3	bothEndsMapped	Manual	3.37002	3.53789	3.62167	3.87775	3.29005	3.52144	0.0532207	0.337397	0.743992	0.827801	FALSE
ST7222	16	-	791199	792263	ORF-T	YPR128C	ANT1	bothEndsMapped	Manual	3.8056	4.09338	3.61	4.12761	4.15903	4.20783	0.328494	2.44212	0.0387077	0.111877	FALSE
ST7221	16	-	790039	790759	SUTs	SUT839	SUT839	bothEndsMapped	Manual	-0.190526	0.0802976	0.0085285	-0.266962	-0.340727	-0.229753	-0.245247	-2.22431	0.0548567	0.142671	FALSE
ST7220	16	-	789447	789607	SUTs	SUT838	SUT838	bothEndsMapped	Manual	0.457837	1.13506	1.0307	0.635909	1.38005	1.52002	0.304129	1.19472	0.264439	0.412042	FALSE
ST7219	16	-	786967	787671	SUTs	SUT837	SUT837	bothEndsMapped	Manual	1.30561	1.17048	1.07319	0.861175	0.940066	1.37455	-0.124497	-0.826593	0.431039	0.577578	FALSE
ST7218	16	-	781967	785375	SUTs	SUT836	SUT836	bothEndsMapped	Manual	-0.570158	-0.657116	-0.597532	-0.549861	-0.485735	-0.576408	0.0709343	0.738667	0.47999	0.621247	FALSE
ST7217	16	-	777520	778191	SUTs	SUT835	SUT835	bothEndsMapped	Manual	-0.563482	-0.48284	-0.578198	-0.507344	-0.562428	-0.418964	0.0452611	0.457081	0.659059	0.764993	FALSE
ST7216	16	-	773719	775303	ORF-T	YPR120C	CLB5	bothEndsMapped	Manual	1.71716	2.5186	2.03773	1.98506	1.73117	2.11874	-0.146168	-0.729497	0.485296	0.625279	TRUE
ST7215	16	-	769743	770687	SUTs	SUT834	SUT834	bothEndsMapped	Manual	-0.40672	-0.48849	-0.415012	-0.115944	-0.156085	0.169571	0.402588	3.42328	0.00824787	0.0391505	FALSE
ST7214	16	-	767055	767447	CUTs	CUT914	CUT914	bothEndsMapped	Automatic	0.268221	0.623548	0.342748	-0.0635323	0.0523807	0.591684	-0.217995	-1.19575	0.264057	0.411711	FALSE
ST7213	16	-	758919	759455	CUTs	CUT913	CUT913	bothEndsMapped	Automatic	0.77028	0.568478	1.10751	1.55686	1.90411	1.64496	0.886555	5.57352	0.000423041	0.00513582	FALSE
ST7212	16	-	752743	753039	CUTs	CUT912	CUT912	bothEndsMapped	Automatic	-0.260139	0.109326	-0.587273	-0.266411	-0.112051	0.130779	0.163468	0.887951	0.398975	0.547757	FALSE
ST7211	16	-	749175	751967	ORF-T	YPR112C	MRD1	bothEndsMapped	Manual	3.59134	3.85639	3.79463	3.78951	3.28311	3.67102	-0.166245	-1.1063	0.298896	0.448252	FALSE
ST7210	16	-	745623	746871	ORF-T	YPR110C	RPC40	bothEndsMapped	Manual	5.63534	5.82973	5.45021	5.52577	5.55867	5.64175	-0.0630351	-0.518565	0.61728	0.734141	FALSE
ST7209	16	-	741271	742175	ORF-T	YPR107C	YTH1	bothEndsMapped	Manual	2.44041	2.93502	3.11064	2.48248	2.55714	2.67325	-0.257732	-1.51477	0.166063	0.299772	FALSE
ST7208	16	-	736927	739807	ORF-T	YPR105C	COG4	bothEndsMapped	Manual	3.47435	3.52124	3.48187	3.00199	3.09535	3.10733	-0.424262	-4.42515	0.00190293	0.0146265	FALSE
ST7207	16	-	733263	736719	ORF-T	YPR104C	FHL1	bothEndsMapped	Manual	2.67844	2.82023	2.71784	2.82944	2.483	2.85285	-0.0170795	-0.134466	0.896162	0.933785	FALSE
ST7206	16	-	731167	731887	ORF-T	YPR102C	RPL11A	bothEndsMapped	Manual	6.77307	7.12494	7.15563	7.10085	7.23304	6.51724	-0.067503	-0.344522	0.738816	0.823777	FALSE
ST7205	16	-	728623	729591	ORF-T	YPR098C	YPR098C	bothEndsMapped	Manual	3.88997	3.67178	3.46227	4.10952	3.97559	4.17955	0.413546	3.13304	0.0129232	0.0526189	FALSE
ST7204	16	-	721031	724999	ORF-T	YPR095C, YPR096C	SYT1, YPR096C	bothEndsMapped	Manual	3.35624	3.21435	2.93296	3.32092	2.8736	3.02909	-0.0933131	-0.603238	0.562085	0.69092	FALSE
ST7203	16	-	719359	720607	ORF-T	YPR093C	ASR1	mapped5	Manual	2.21907	2.45308	2.63951	2.10176	2.07867	2.42127	-0.236653	-1.62253	0.141092	0.269631	FALSE
ST7202	16	-	719143	719359	other	snR41	SNR41	bothEndsMapped	Manual	5.29483	5.01846	5.39581	5.71587	5.48316	5.47313	0.321019	2.4261	0.039714	0.113835	FALSE
ST7201	16	-	718903	719143	other	snR70	SNR70	mappedNone	Manual	4.8253	4.77792	4.86804	5.00282	4.95109	4.9489	0.143848	1.51328	0.166435	0.300178	FALSE
ST7200	16	-	718607	718903	other	snR51, snR70	SNR51, SNR70	mapped3	Manual	4.7134	4.67078	4.25799	6.12618	6.07389	6.14844	1.56878	11.4669	1.82556e-06	0.000117482	FALSE
ST7199	16	-	715839	718511	ORF-T	YPR091C	YPR091C	bothEndsMapped	Manual	3.98217	3.91696	3.86975	5.23375	4.85947	5.13717	1.15384	9.42486	8.66644e-06	0.000362197	FALSE
ST7198	16	-	711399	713071	ORF-T	YPR088C	SRP54	bothEndsMapped	Manual	4.75311	4.90016	5.07514	4.76167	4.80881	4.77215	-0.128591	-1.13923	0.285669	0.434963	FALSE
ST7197	16	-	708367	709935	ORF-T	YPR085C	YPR085C	bothEndsMapped	Manual	2.60469	2.52382	2.54506	2.68204	2.41941	2.67596	0.0346153	0.311247	0.763104	0.842109	FALSE
ST7196	16	-	706287	706719	CUTs	CUT911	CUT911	bothEndsMapped	Automatic	-0.352211	-0.334258	-0.183073	0.0608088	-0.424224	0.0397085	0.181945	1.23504	0.249835	0.396077	FALSE
ST7195	16	-	704079	704695	ORF-T	YPR082C	DIB1	bothEndsMapped	Manual	3.56434	3.56919	3.52239	3.81691	3.71885	3.85139	0.24374	2.51181	0.0346193	0.103153	TRUE
ST7194	16	-	701999	703967	ORF-T	YPR081C	GRS2	bothEndsMapped	Manual	2.27476	2.17319	2.38759	2.24009	2.28368	2.46091	0.0497116	0.444317	0.6679	0.772453	FALSE
ST7193	16	-	699479	700023	CUTs	CUT910	CUT910	bothEndsMapped	Automatic	-0.307282	-0.352333	-0.236368	-0.399897	-0.44625	-0.488455	-0.146207	-1.50684	0.168049	0.302413	FALSE
ST7192	16	-	695695	696871	ORF-T	YPR075C	OPY2	bothEndsMapped	Manual	3.56308	3.41313	3.86238	3.48206	3.76433	3.91793	0.108576	0.694659	0.505795	0.643144	FALSE
ST7191	16	-	692671	694959	ORF-T	YPR074C	TKL1	bothEndsMapped	Manual	6.59795	6.85271	6.95832	6.93637	6.84214	6.80854	0.0593551	0.490581	0.636127	0.748075	FALSE
ST7190	16	-	691647	692487	ORF-T	YPR073C	LTP1	bothEndsMapped	Manual	4.27884	4.36387	4.2097	4.27239	3.89913	4.25819	-0.140901	-1.09631	0.303004	0.452174	FALSE
ST7189	16	-	685495	685695	CUTs	CUT909	CUT909	mapped5	Automatic	0.593845	0.48641	0.540229	1.60365	1.8814	1.62818	1.16425	10.3192	4.23968e-06	0.000212627	FALSE
ST7188	16	-	684495	685495	ORF-T	YPR069C	SPE3	bothEndsMapped	Manual	6.17253	6.07681	6.3523	6.24174	6.42958	6.18908	0.0862574	0.725337	0.487716	0.627341	FALSE
ST7187	16	-	682807	684399	ORF-T	YPR068C	HOS1	bothEndsMapped	Manual	1.68527	1.59686	2.03894	0.978075	1.23623	1.43438	-0.557461	-3.50104	0.00732489	0.0362968	FALSE
ST7186	16	-	681207	681959	SUTs	SUT833	SUT833	bothEndsMapped	Manual	0.357917	0.755457	0.438864	0.37938	0.462384	0.784528	0.0246847	0.163957	0.873594	0.919335	FALSE
ST7185	16	-	678375	678687	SUTs	SUT832	SUT832	mapped5	Manual	0.056856	0.266835	-0.0945484	0.750927	0.165712	0.776259	0.487919	2.70929	0.0252478	0.082296	FALSE
ST7184	16	-	677623	678375	ORF-T	YPR063C	YPR063C	bothEndsMapped	Manual	5.31844	5.41362	5.60268	5.66067	5.51613	5.62028	0.154113	1.36626	0.206876	0.34792	FALSE
ST7183	16	-	675975	676919	ORF-T	YPR061C	JID1	bothEndsMapped	Manual	2.00198	2.03146	2.25418	1.56093	1.33129	1.36882	-0.675533	-5.72369	0.00035232	0.00452662	FALSE
ST7182	16	-	674687	675735	other	YPR059C, YPR060C	YPR059C, ARO7	bothEndsMapped	Manual	4.63621	4.65644	4.75346	4.35904	4.43802	4.50103	-0.249336	-2.49582	0.0355174	0.104865	FALSE
ST7181	16	-	671463	673519	CUTs	CUT908	CUT908	bothEndsMapped	Automatic	-0.1888	0.195312	0.439921	0.161594	-0.130345	0.268839	-0.0487816	-0.277049	0.788355	0.859251	FALSE
ST7180	16	-	666039	667431	other	YPR053C	YPR053C	mapped5	Manual	2.66134	2.57761	2.65113	2.88252	2.87531	2.97435	0.280701	2.89886	0.01868	0.0664909	FALSE
ST7179	16	-	665575	666039	other	YPR052C, YPR053C	NHP6A, YPR053C	bothEndsMapped	Manual	5.88547	6.17281	6.19025	5.99677	5.97451	5.96785	-0.10313	-0.897689	0.394046	0.542531	FALSE
ST7178	16	-	661135	664743	ORF-T	YPR049C	ATG11	bothEndsMapped	Manual	1.69025	1.95856	1.8144	1.58312	1.57499	1.56513	-0.246658	-2.30915	0.0478955	0.129623	FALSE
ST7177	16	-	655103	656599	ORF-T	YPR045C	MNI2	bothEndsMapped	Manual	3.38407	3.11736	3.43509	3.6097	3.14284	3.47643	0.0974839	0.654295	0.530209	0.664891	FALSE
ST7176	16	-	649991	653799	ORF-T	YPR042C	PUF2	bothEndsMapped	Manual	4.18298	4.06701	3.79408	4.65297	4.3408	4.5628	0.504168	3.67077	0.00566842	0.0309001	FALSE
ST7175	16	-	647111	647607	SUTs	SUT831	SUT831	mapped5	Manual	0.231376	0.0498779	0.48205	-0.189188	0.225806	0.439474	-0.095737	-0.535467	0.606039	0.724854	FALSE
ST7174	16	-	646455	647111	ORF-T	YPR037C	ERV2	bothEndsMapped	Manual	3.52963	3.38557	3.59804	3.43611	3.23813	3.34127	-0.165914	-1.51764	0.165349	0.299119	FALSE
ST7173	16	-	645415	645679	SUTs	SUT830	SUT830	bothEndsMapped	Manual	-0.177832	-0.238593	-0.111863	0.601427	-0.0785035	-0.127269	0.307981	1.64133	0.1371	0.264784	FALSE
ST7172	16	-	644975	645239	CUTs	CUT907	CUT907	mapped5	Automatic	-0.7403	-0.666501	-0.604994	-0.389116	-0.603311	-0.302094	0.239091	2.0924	0.0676989	0.164157	FALSE
ST7171	16	-	643543	644975	SUTs	SUT829	SUT829	bothEndsMapped	Manual	-0.0632964	-0.183152	0.0953718	0.655532	0.33313	0.429543	0.523094	4.14547	0.00282522	0.0191651	FALSE
ST7170	16	-	639103	639287	CUTs	CUT906	CUT906	mapped5	Automatic	-0.52533	0.742904	0.387045	0.390481	0.423948	-0.00422234	0.0685292	0.235715	0.81923	0.882453	FALSE
ST7169	16	-	637263	639103	ORF-T	YPR033C	HTS1	bothEndsMapped	Manual	5.66621	5.72151	5.71007	5.83465	5.67269	5.67452	0.0280212	0.279377	0.786628	0.857916	FALSE
ST7168	16	-	627335	629079	SUTs	SUT828	SUT828	bothEndsMapped	Manual	0.547972	0.260466	0.438255	0.79764	0.278976	0.948774	0.259566	1.4692	0.177761	0.313073	FALSE
ST7167	16	-	624247	627015	ORF-T	YPR029C	APL4	bothEndsMapped	Manual	4.00072	3.81665	4.07778	3.88074	3.45303	3.61409	-0.315765	-2.30873	0.047928	0.129662	FALSE
ST7166	16	-	622703	623215	CUTs	CUT905	CUT905	bothEndsMapped	Automatic	-0.237363	0.20208	-0.47666	0.517162	-0.161521	0.0928933	0.320159	1.49979	0.169831	0.304481	FALSE
ST7165	16	-	619767	619983	SUTs	SUT827	SUT827	bothEndsMapped	Manual	0.789737	0.3757	1.02413	0.161514	1.07566	1.33541	0.127672	0.437772	0.672454	0.77522	FALSE
ST7164	16	-	614575	615279	SUTs	SUT826	SUT826	mapped5	Manual	-0.404311	-0.492638	-0.336056	-0.505198	-0.311517	-0.223377	0.0643044	0.568493	0.584391	0.709228	FALSE
ST7163	16	-	613311	614575	ORF-T	YPR025C	CCL1	bothEndsMapped	Manual	2.96152	2.98168	2.92002	2.83997	2.35389	2.77273	-0.298877	-2.13492	0.063268	0.157295	TRUE
ST7162	16	-	608775	610071	ORF-T	YPR023C	EAF3	bothEndsMapped	Manual	4.29944	4.42666	4.34684	3.96795	4.247	4.28512	-0.190959	-1.6186	0.141938	0.27084	TRUE
ST7161	16	-	603735	607351	ORF-T	YPR022C	YPR022C	bothEndsMapped	Manual	3.57264	3.47663	3.41072	3.17821	3.32898	3.2362	-0.238868	-2.32923	0.0463804	0.126844	FALSE
ST7160	16	-	600639	603583	ORF-T	YPR021C	AGC1	bothEndsMapped	Manual	3.4285	3.04066	3.05176	2.93627	2.97075	2.90051	-0.2378	-1.85665	0.0982347	0.210573	FALSE
ST7159	16	-	593295	593951	ORF-T	YPR017C	DSS4	bothEndsMapped	Manual	3.90789	3.9311	3.82755	3.75656	3.83465	3.36052	-0.238269	-1.72124	0.121261	0.243453	FALSE
ST7158	16	-	592183	593191	ORF-T	YPR016C	TIF6	bothEndsMapped	Manual	5.75972	6.0792	6.24443	6.14025	6.09008	6.02242	0.0564693	0.413657	0.689358	0.788705	FALSE
ST7157	16	-	590223	591111	ORF-T	YPR015C	YPR015C	bothEndsMapped	Manual	1.20552	1.01335	1.22989	0.789778	0.895143	0.644964	-0.372959	-3.24018	0.0109374	0.0472874	FALSE
ST7156	16	-	588431	589967	SUTs	SUT825	SUT825	bothEndsMapped	Manual	-0.11075	0.0963328	-0.199691	-0.341606	-0.370905	-0.465353	-0.321252	-2.83478	0.0206773	0.0713986	FALSE
ST7155	16	-	587759	588167	SUTs	SUT824	SUT824	bothEndsMapped	Manual	-0.702279	-0.392316	-0.287389	-0.110017	-0.465873	-0.395185	0.136969	0.935705	0.375223	0.525037	FALSE
ST7154	16	-	585751	586591	SUTs	SUT823	SUT823	mapped5	Manual	-0.161035	1.07375	-0.116037	1.13865	-0.091708	-0.150716	0.0331856	0.0808479	0.937433	0.961409	FALSE
ST7153	16	-	584359	585751	ORF-T	YPR013C	YPR013C	bothEndsMapped	Manual	2.89979	3.4453	3.10495	3.3651	3.32153	3.57577	0.270786	1.77143	0.112196	0.230803	FALSE
ST7152	16	-	582911	584143	ORF-T	YPR011C	YPR011C	bothEndsMapped	Manual	2.97942	2.84512	3.1885	2.66011	2.6051	2.55245	-0.398459	-3.40198	0.00852148	0.040057	FALSE
ST7151	16	-	582167	582815	ORF-T	YPR010C-A	YPR010C-A	bothEndsMapped	Manual	3.41223	3.59488	3.76106	4.65241	5.22201	4.73645	1.2809	7.63302	4.38396e-05	0.0011186	FALSE
ST7150	16	-	577343	581255	ORF-T	YPR010C	RPA135	bothEndsMapped	Manual	5.88534	5.85186	5.97051	5.96904	6.02793	6.00765	0.0989671	1.02635	0.333024	0.483384	FALSE
ST7149	16	-	569071	570639	ORF-T	YPR007C	REC8	mapped5	Manual	-0.0810238	0.0324317	0.0406064	0.0997594	-0.31669	0.0479747	-0.0536567	-0.407126	0.693967	0.792274	TRUE
ST7148	16	-	567951	569071	ORF-T	YPR006C	ICL2	mapped5	Manual	-0.490285	-0.552841	-0.359162	-0.571069	-0.456562	-0.40561	-0.0103177	-0.0973719	0.924686	0.952588	FALSE
ST7147	16	-	567175	567951	ORF-T	YPR006C	ICL2	bothEndsMapped	Manual	2.71818	2.77807	2.93823	2.66873	2.75911	3.05615	0.016504	0.126435	0.902325	0.938293	FALSE
ST7146	16	-	565639	567175	ORF-T	YPR005C	HAL1	mapped3	Manual	2.08899	2.23873	1.90872	2.43669	2.10087	2.07399	0.12504	0.901189	0.392285	0.541001	FALSE
ST7145	16	-	563959	565103	ORF-T	YPR004C	YPR004C	bothEndsMapped	Manual	4.8083	4.48829	4.97308	5.20574	5.19922	5.25986	0.465049	3.44074	0.00803052	0.0384294	FALSE
ST7144	16	-	561263	563823	ORF-T	YPR003C	YPR003C	bothEndsMapped	Manual	2.93477	2.50561	2.77329	2.63955	2.70485	2.45431	-0.138314	-1.01464	0.338261	0.488256	FALSE
ST7143	16	-	556359	557471	SUTs	SUT822	SUT822	bothEndsMapped	Manual	1.46721	0.787057	0.971032	1.44215	1.41228	1.48191	0.370346	2.20689	0.0564048	0.14526	FALSE
ST7142	16	-	553215	554383	ORF-T	YPL002C	SNF8	bothEndsMapped	Manual	3.06784	3.05699	2.93985	3.16546	3.10704	2.71415	-0.0260101	-0.189687	0.854003	0.906096	FALSE
ST7141	16	-	550287	551847	ORF-T	YPL004C	LSP1	bothEndsMapped	Manual	6.21695	6.21637	6.35205	6.46218	6.33337	6.29055	0.100242	0.965486	0.360942	0.51037	FALSE
ST7140	16	-	541975	543879	ORF-T	YPL007C	TFC8	bothEndsMapped	Manual	2.27244	2.15518	2.26713	2.27938	2.05982	2.23846	-0.039031	-0.365636	0.723562	0.811997	FALSE
ST7139	16	-	535631	538967	ORF-T	YPL009C	YPL009C	bothEndsMapped	Manual	3.84025	3.72377	3.83967	3.84385	3.77936	3.74529	-0.01173	-0.119288	0.907816	0.941087	FALSE
ST7138	16	-	533527	534751	ORF-T	YPL011C	TAF3	bothEndsMapped	Manual	3.69634	3.92182	3.72165	3.50119	3.24941	3.50324	-0.361993	-3.02695	0.0152615	0.0586218	FALSE
ST7137	16	-	528823	529447	ORF-T	YPL013C	MRPS16	bothEndsMapped	Manual	3.78366	3.96516	3.95684	3.65903	3.58905	3.99824	-0.153111	-1.15007	0.281417	0.430291	FALSE
ST7136	16	-	525503	526935	ORF-T	YPL015C	HST2	bothEndsMapped	Manual	4.85794	4.69329	4.84188	5.13989	5.01241	4.72547	0.16155	1.24181	0.247449	0.393078	FALSE
ST7135	16	-	524991	525503	SUTs	SUT821	SUT821	mapped3	Manual	0.120589	0.327157	0.198548	0.336036	0.702356	0.339253	0.243784	1.85742	0.0981167	0.210411	FALSE
ST7134	16	-	522503	522727	SUTs	SUT820	SUT820	bothEndsMapped	Manual	-0.580069	-0.443043	-0.320261	-0.699514	-0.486237	-0.70867	-0.183682	-1.56922	0.152988	0.284826	FALSE
ST7133	16	-	518551	520367	ORF-T	YPL017C	IRC15	bothEndsMapped	Manual	1.3084	1.0904	0.589196	1.73512	1.33412	1.59819	0.559811	2.93433	0.0176611	0.0643444	FALSE
ST7132	16	-	518071	518551	CUTs	CUT904	CUT904	mapped3	Automatic	0.826742	0.611493	0.742935	1.42717	1.31976	1.23994	0.601901	5.541	0.000440313	0.00523632	FALSE
ST7131	16	-	514471	517343	ORF-T	YPL019C	VTC3	bothEndsMapped	Manual	3.99582	3.76312	4.01768	3.92914	5.26048	4.87501	0.762669	2.61225	0.0294794	0.0922436	FALSE
ST7130	16	-	512327	514303	ORF-T	YPL020C	ULP1	bothEndsMapped	Manual	3.11454	3.13159	3.12529	2.77844	2.49803	2.80696	-0.429331	-3.74378	0.00508243	0.0287846	FALSE
ST7129	16	-	504215	506447	ORF-T	YPL023C	MET12	bothEndsMapped	Manual	4.18057	4.27178	4.35459	4.22955	3.9398	4.01769	-0.20663	-1.79287	0.108517	0.225855	FALSE
ST7128	16	-	502415	503231	other	YPL025C	YPL025C	bothEndsMapped	Manual	0.124207	-0.0544456	-0.250521	0.154766	0.571639	0.482646	0.46327	3.14984	0.0125884	0.0519612	FALSE
ST7127	16	-	500407	502247	ORF-T	YPL026C	SKS1	bothEndsMapped	Manual	3.81738	3.65527	3.78314	3.85428	4.00517	4.17146	0.258371	2.21061	0.0560711	0.144746	FALSE
ST7126	16	-	499431	500207	SUTs	SUT819	SUT819	bothEndsMapped	Manual	-0.513024	-0.0968093	-0.0497901	-0.281539	-0.546617	-0.550787	-0.239773	-1.59888	0.146261	0.276387	FALSE
ST7125	16	-	497287	497711	CUTs	CUT903	CUT903	bothEndsMapped	Automatic	-0.590278	-0.676031	-0.628636	-0.532308	-0.664961	-0.258372	0.146434	1.17247	0.272793	0.421	FALSE
ST7124	16	-	493087	493311	CUTs	CUT902	CUT902	mapped5	Automatic	-0.232591	-0.0893469	0.0775492	0.332713	-0.441539	0.360347	0.165303	0.780791	0.4561	0.598586	FALSE
ST7123	16	-	491943	493087	ORF-T	YPL031C	PHO85	bothEndsMapped	Manual	4.19501	3.9353	3.80656	4.02006	4.23055	3.89476	0.0694987	0.501299	0.628874	0.74276	TRUE
ST7122	16	-	488583	491727	ORF-T	YPL032C	SVL3	bothEndsMapped	Manual	5.83666	5.67714	5.83034	5.76678	5.65814	5.83788	-0.0271146	-0.256963	0.803313	0.870325	FALSE
ST7121	16	-	482007	483031	SUTs	SUT818	SUT818	mapped5	Manual	0.168829	0.710621	0.87831	0.881861	0.776398	0.887212	0.26257	1.49774	0.170352	0.304822	FALSE
ST7120	16	-	481063	482007	ORF-T	YPL037C	EGD1	bothEndsMapped	Manual	6.56098	6.71628	6.95739	6.78451	6.95342	6.54526	0.0161792	0.110556	0.914533	0.945991	FALSE
ST7119	16	-	480951	481063	CUTs	CUT901	CUT901	mapped3	Automatic	0.00497796	0.628668	-0.601629	0.177057	-0.407942	-0.704718	-0.32254	-1.02288	0.33457	0.48502	FALSE
ST7118	16	-	480071	480359	CUTs	CUT900	CUT900	bothEndsMapped	Automatic	-0.151555	-0.0390896	-0.370338	0.263185	-0.0166959	-0.42312	0.128117	0.719777	0.490961	0.630455	FALSE
ST7117	16	-	476015	479047	ORF-T	YPL040C	ISM1	bothEndsMapped	Manual	2.38266	2.44598	2.11247	2.15674	2.19824	1.95771	-0.209475	-1.65196	0.134889	0.262137	FALSE
ST7116	16	-	475151	475783	ORF-T	YPL041C	YPL041C	bothEndsMapped	Manual	2.40076	2.50864	2.5768	2.63556	2.65794	2.97611	0.261136	2.09796	0.0671027	0.16349	FALSE
ST7115	16	-	472943	474943	ORF-T	YPL042C	SSN3	bothEndsMapped	Manual	3.11306	3.34802	3.37073	2.87045	2.40495	2.7561	-0.600107	-4.14273	0.00283632	0.0191927	TRUE
ST7114	16	-	466463	467015	ORF-T	YPL046C	ELC1	bothEndsMapped	Manual	2.54071	2.53048	3.07409	2.90116	3.10432	2.83961	0.233275	1.42676	0.1893	0.326516	TRUE
ST7113	16	-	462375	464191	ORF-T	YPL049C	DIG1	bothEndsMapped	Manual	4.49279	4.62645	4.48958	4.37421	4.25765	4.33892	-0.212682	-2.11756	0.0650421	0.160661	FALSE
ST7112	16	-	460623	462175	ORF-T	YPL050C	MNN9	bothEndsMapped	Manual	5.12866	5.187	5.16817	5.19615	5.14711	5.19133	0.0169198	0.180112	0.861281	0.911339	FALSE
ST7111	16	-	459215	459839	SUTs	SUT817	SUT817	bothEndsMapped	Manual	0.389247	-0.258584	0.111432	0.0989346	0.352397	0.362017	0.190418	1.12567	0.291055	0.440581	FALSE
ST7110	16	-	457015	458527	ORF-T	YPL053C	KTR6	bothEndsMapped	Manual	4.87519	4.74198	4.51587	4.6414	4.65686	4.7193	-0.0384896	-0.325187	0.752894	0.834865	FALSE
ST7109	16	-	455799	456591	SUTs	SUT816	SUT816	bothEndsMapped	Manual	0.129986	-0.00477104	0.374666	0.209429	0.228896	0.00351753	-0.0193462	-0.149195	0.884877	0.926631	FALSE
ST7108	16	-	453919	455007	ORF-T	YPL055C	LGE1	bothEndsMapped	Manual	3.12833	3.30306	3.00392	2.9931	2.73015	3.222	-0.163354	-1.11137	0.29683	0.446443	FALSE
ST7107	16	-	453495	453919	ORF-T	YPL056C	YPL056C	mapped3	Manual	1.56269	1.77676	1.72964	2.04862	1.91488	2.16421	0.352874	3.09559	0.013703	0.054933	FALSE
ST7106	16	-	451463	453271	ORF-T	YPL057C	SUR1	bothEndsMapped	Manual	4.49189	4.47984	4.68144	4.80898	4.93382	5.14492	0.411518	3.34951	0.00923678	0.0423518	FALSE
ST7105	16	-	445175	450799	ORF-T	YPL058C	PDR12	bothEndsMapped	Manual	3.94908	3.54666	3.48774	4.82695	5.16701	4.96615	1.32554	8.73416	1.56732e-05	0.000540167	FALSE
ST7104	16	-	444311	445087	CUTs	CUT899	CUT899	bothEndsMapped	Automatic	-0.4292	-0.539931	-0.112199	0.0421673	0.46009	0.704066	0.762551	4.14427	0.00283008	0.0191802	FALSE
ST7103	16	-	443111	444271	SUTs	SUT815	SUT815	bothEndsMapped	Manual	0.362969	0.68384	0.194519	1.56206	0.851641	1.47262	0.881665	4.31645	0.00221587	0.0163426	FALSE
ST7102	16	-	431375	431631	SUTs	SUT814	SUT814	bothEndsMapped	Manual	0.0522154	0.978158	1.2388	1.53905	1.65524	1.676	0.867035	3.26839	0.0104693	0.0458632	FALSE
ST7101	16	-	431095	431375	CUTs	CUT898	CUT898	mapped3	Automatic	0.633555	-0.165157	0.789387	0.390542	0.787588	0.0684748	-0.00372653	-0.0140845	0.989087	0.993139	FALSE
ST7100	16	-	428623	429639	ORF-T	YPL064C	CWC27	bothEndsMapped	Manual	2.45036	2.97839	2.69811	2.56773	2.86545	2.66468	-0.00966709	-0.0635731	0.950779	0.969442	FALSE
ST7099	16	-	425255	425911	ORF-T	YPL067C	YPL067C	bothEndsMapped	Manual	2.75536	2.79814	3.53176	3.55535	3.66398	3.36465	0.499573	2.43705	0.0390237	0.112467	FALSE
ST7098	16	-	424167	425255	ORF-T	YPL068C, YPL067C	YPL068C, YPL067C	mapped3	Manual	2.31744	3.04256	2.6824	2.49506	2.32173	2.54764	-0.225987	-1.27606	0.235667	0.380247	FALSE
ST7097	16	-	422719	423927	ORF-T	YPL069C	BTS1	bothEndsMapped	Manual	3.49528	3.36158	3.36826	3.09803	3.04576	3.1437	-0.312541	-3.15115	0.0125628	0.0519612	FALSE
ST7096	16	-	420023	420575	ORF-T	YPL071C	YPL071C	bothEndsMapped	Manual	2.75635	2.59591	2.71553	2.84877	2.46504	2.57054	-0.0611452	-0.48614	0.639144	0.750069	FALSE
ST7095	16	-	410615	411647	CUTs	CUT897	CUT897	bothEndsMapped	Automatic	0.148289	0.330104	0.109913	0.328624	0.552931	1.13728	0.476842	2.4444	0.0385666	0.111602	FALSE
ST7094	16	-	409055	410127	ORF-T	YPL077C	YPL077C	bothEndsMapped	Manual	1.71265	1.85568	1.96647	1.70222	1.40757	1.77013	-0.218292	-1.67764	0.129682	0.25474	FALSE
ST7093	16	-	407759	408815	ORF-T	YPL078C	ATP4	bothEndsMapped	Manual	5.25684	5.16245	4.82884	5.45564	5.36227	4.92577	0.165181	0.969396	0.359098	0.508442	FALSE
ST7092	16	-	398335	404423	ORF-T	YPL082C	MOT1	bothEndsMapped	Manual	3.7124	3.89857	3.647	3.66816	3.75104	3.8405	0.0005768	0.00517858	0.995987	0.997627	FALSE
ST7091	16	-	396191	398167	ORF-T	YPL083C	SEN54	bothEndsMapped	Manual	3.08715	3.05921	3.04678	2.80708	2.69095	2.27973	-0.471788	-3.28139	0.0102608	0.0453046	FALSE
ST7090	16	-	384727	386503	ORF-T	YPL086C	ELP3	bothEndsMapped	Manual	3.85617	4.06774	4.02463	3.71717	3.75271	3.75709	-0.240523	-2.33553	0.0459143	0.125941	TRUE
ST7089	16	-	382743	383071	CUTs	CUT896	CUT896	bothEndsMapped	Automatic	-0.0423037	-0.43096	0.552371	0.182864	-0.0554556	0.41366	0.153987	0.652844	0.5311	0.66566	FALSE
ST7088	16	-	378991	381407	ORF-T	YPL089C	RLM1	bothEndsMapped	Manual	4.83771	4.94865	4.9498	4.94792	4.52718	4.59891	-0.220714	-1.68482	0.128258	0.252866	FALSE
ST7087	16	-	377135	378471	ORF-T	YPL090C	RPS6A	bothEndsMapped	Manual	2.95722	2.36998	2.0639	1.09528	1.11623	1.26566	-1.30464	-6.34904	0.000169772	0.00281227	FALSE
ST7086	16	-	373079	373431	CUTs	CUT895	CUT895	bothEndsMapped	Automatic	-0.124964	0.0133917	-0.314315	0.621109	0.297762	0.129966	0.491575	3.27131	0.0104221	0.0457662	FALSE
ST7085	16	-	369775	370687	ORF-T	YPL094C	SEC62	bothEndsMapped	Manual	5.17035	5.18273	5.47133	5.38779	5.24195	5.3988	0.0680455	0.568652	0.584288	0.709221	FALSE
ST7084	16	-	368047	369447	ORF-T	YPL095C	EEB1	bothEndsMapped	Manual	2.57518	2.2858	2.48425	3.35459	3.91805	3.50286	1.14342	7.1782	6.93705e-05	0.001538	FALSE
ST7083	16	-	366455	366807	ORF-T	YPL096C-A	ERI1	bothEndsMapped	Manual	4.15266	3.50729	4.07857	4.25224	4.29014	4.19768	0.333845	1.97899	0.0810364	0.186074	FALSE
ST7082	16	-	364247	364799	ORF-T	YPL098C	MGR2	bothEndsMapped	Manual	4.42791	4.60907	4.68195	4.92146	4.88184	5.04168	0.375347	3.37903	0.00882696	0.0410158	FALSE
ST7081	16	-	363327	364087	ORF-T	YPL099C	FMP14	bothEndsMapped	Manual	2.87453	2.65195	3.38239	2.99858	3.19682	2.94547	0.0773331	0.42385	0.68219	0.782351	FALSE
ST7080	16	-	360351	360599	SUTs	SUT813	SUT813	bothEndsMapped	Manual	-0.138107	-0.523811	0.0523221	-0.624158	-0.528117	-0.249846	-0.264175	-1.5788	0.150787	0.282172	FALSE
ST7079	16	-	357719	359447	ORF-T	YPL103C	FMP30	bothEndsMapped	Manual	2.99458	2.99213	2.90537	2.64395	2.63506	2.6465	-0.322194	-3.39968	0.00855155	0.0401465	FALSE
ST7078	16	-	352783	355439	ORF-T	YPL105C	YPL105C	bothEndsMapped	Manual	4.38946	4.56791	4.4219	3.83223	3.62779	3.86971	-0.683179	-6.07548	0.000232219	0.00346754	FALSE
ST7077	16	-	350119	352407	ORF-T	YPL106C	SSE1	bothEndsMapped	Manual	6.90258	6.92312	6.95876	7.0825	7.17055	6.86367	0.11075	0.986193	0.351253	0.500453	FALSE
ST7076	16	-	349943	350119	CUTs	CUT894	CUT894	mapped3	Automatic	1.4391	0.685315	1.07198	1.60287	1.37243	1.56616	0.448356	2.45913	0.0376671	0.10961	FALSE
ST7075	16	-	348287	348855	CUTs	CUT893	CUT893	mapped5	Automatic	0.236102	0.0442331	0.365302	0.95832	1.03307	1.15351	0.83309	6.99562	8.3918e-05	0.0017536	FALSE
ST7074	16	-	347671	348287	SUTs	SUT812	SUT812	bothEndsMapped	Manual	1.66616	1.23069	1.18504	1.20647	1.25178	1.33272	-0.0969746	-0.681186	0.513866	0.649997	FALSE
ST7073	16	-	345109	347471	ORF-T	YPL109C	YPL109C	bothEndsMapped	Manual	2.64532	2.45262	2.52791	2.59709	2.60619	2.66555	0.0809936	0.799365	0.445822	0.590668	FALSE
ST7072	16	-	341069	344925	ORF-T	YPL110C	GDE1	bothEndsMapped	Manual	2.91376	2.89332	2.67748	3.20696	2.90259	3.06466	0.229885	1.88376	0.0941489	0.205108	FALSE
ST7071	16	-	337469	338701	ORF-T	YPL112C	PEX25	bothEndsMapped	Manual	3.15567	3.62765	3.53152	3.58243	3.54903	3.52022	0.112281	0.826102	0.431303	0.577612	FALSE
ST7070	16	-	335717	337157	ORF-T	YPL113C	YPL113C	mapped5	Manual	0.280051	0.205636	0.387783	-0.231769	-0.298568	-0.30428	-0.569362	-5.65401	0.000383384	0.00478211	FALSE
ST7069	16	-	331829	335717	ORF-T	YPL115C	BEM3	bothEndsMapped	Manual	3.95211	4.12471	4.10061	3.63907	3.70298	3.65722	-0.392718	-3.90563	0.00400071	0.0246761	FALSE
ST7068	16	-	327765	328917	ORF-T	YPL117C	IDI1	bothEndsMapped	Manual	4.91282	4.93075	4.82598	5.05349	5.17815	5.20938	0.257157	2.55504	0.0323047	0.0982105	FALSE
ST7067	16	-	324389	326333	ORF-T	YPL119C	DBP1	mapped5	Manual	1.4848	1.07677	1.395	1.57596	1.45132	1.67847	0.24973	1.87158	0.0959639	0.207446	FALSE
ST7066	16	-	323861	324389	ORF-T	YPL119C-A	YPL119C-A	mapped3	Manual	1.77619	1.54715	1.82243	1.5951	1.5437	1.22446	-0.260837	-1.92835	0.0877756	0.195559	FALSE
ST7065	16	-	319165	320813	ORF-T	YPL122C	TFB2	bothEndsMapped	Manual	3.27457	3.82195	3.66266	3.43476	3.43791	3.34923	-0.179097	-1.22453	0.253578	0.400525	TRUE
ST7064	16	-	317501	319013	ORF-T	YPL123C	RNY1	bothEndsMapped	Manual	2.59283	2.19586	2.69807	2.45374	2.42915	2.84713	0.0810906	0.483001	0.641281	0.751312	FALSE
ST7063	16	-	308533	309685	ORF-T	YPL127C	HHO1	bothEndsMapped	Manual	4.51051	4.53664	4.72392	4.53893	4.40932	4.46953	-0.117763	-1.10517	0.29936	0.448481	FALSE
ST7062	16	-	306349	308301	ORF-T	YPL128C	TBF1	bothEndsMapped	Manual	4.18797	4.1989	4.27921	4.18088	4.26079	4.24176	0.00578148	0.0601668	0.953412	0.971311	TRUE
ST7061	16	-	299637	301365	ORF-T	YPL133C	RDS2	bothEndsMapped	Manual	1.71679	2.09379	1.94304	1.89651	2.38622	2.4246	0.317906	1.90661	0.0908299	0.200419	FALSE
ST7060	16	-	298477	299533	ORF-T	YPL134C	ODC1	bothEndsMapped	Manual	2.5305	2.70145	2.43225	2.93439	3.08478	3.18261	0.512527	4.34252	0.00213606	0.0158991	FALSE
ST7059	16	-	292653	297309	ORF-T	YPL137C	GIP3	bothEndsMapped	Manual	4.36668	4.39762	4.41881	4.65094	4.41755	4.49415	0.126507	1.21186	0.258147	0.405277	FALSE
ST7058	16	-	291189	292485	ORF-T	YPL138C	SPP1	bothEndsMapped	Manual	2.27345	2.21516	2.31564	2.1402	2.03468	2.33029	-0.0996928	-0.892119	0.39686	0.545655	FALSE
ST7057	16	-	289549	291109	ORF-T	YPL139C	UME1	bothEndsMapped	Manual	3.70301	3.59799	3.70687	3.01884	2.89416	3.01956	-0.691769	-6.9224	9.06693e-05	0.00183152	TRUE
ST7056	16	-	287357	289261	ORF-T	YPL140C	MKK2	bothEndsMapped	Manual	2.53296	2.74725	2.56239	2.9601	2.85157	2.82619	0.26509	2.47424	0.0367666	0.107592	TRUE
ST7055	16	-	283349	286317	ORF-T	YPL141C	YPL141C	bothEndsMapped	Manual	3.06832	3.30663	3.15519	3.36781	3.1965	3.59669	0.210286	1.60484	0.144942	0.274771	FALSE
ST7054	16	-	277885	279981	ORF-T	YPL145C	KES1	bothEndsMapped	Manual	6.26966	6.12648	5.93571	6.02198	6.04171	6.03168	-0.0788291	-0.691752	0.50753	0.644674	FALSE
ST7053	16	-	276061	277581	ORF-T	YPL146C	NOP53	bothEndsMapped	Manual	3.68978	3.65842	4.17093	3.37411	2.76415	3.38348	-0.665796	-3.27835	0.0103092	0.0453806	FALSE
ST7052	16	-	272133	272965	ORF-T	YPL148C	PPT2	bothEndsMapped	Manual	1.78527	1.88295	1.54201	2.25391	1.81218	2.11713	0.324332	2.21618	0.0555741	0.144025	FALSE
ST7051	16	-	266157	267909	ORF-T	YPL151C	PRP46	bothEndsMapped	Manual	2.78201	2.80958	2.9081	2.83599	2.39364	2.52889	-0.247053	-1.87764	0.095057	0.206462	TRUE
ST7050	16	-	261549	264373	ORF-T	YPL153C	RAD53	bothEndsMapped	Manual	1.45854	1.7182	1.86423	1.55429	1.39207	1.74133	-0.117762	-0.833196	0.427506	0.574325	TRUE
ST7049	16	-	259653	261205	ORF-T	YPL154C	PEP4	bothEndsMapped	Manual	6.41482	6.25104	6.42438	6.91095	6.92944	6.82588	0.525349	5.11778	0.000751175	0.00753981	FALSE
ST7048	16	-	256933	259405	ORF-T	YPL155C	KIP2	bothEndsMapped	Manual	2.08792	2.10339	2.31095	2.2864	2.16836	2.20874	0.0537476	0.49976	0.629913	0.743484	TRUE
ST7047	16	-	255885	256829	ORF-T	YPL156C	PRM4	bothEndsMapped	Manual	2.73979	2.60809	2.87097	2.12375	2.0159	2.29674	-0.594156	-4.94702	0.000938548	0.00871663	FALSE
ST7046	16	-	254381	254525	CUTs	CUT892	CUT892	mapped5	Automatic	0.542013	0.965205	0.93652	1.58412	0.752928	1.49098	0.46143	2.06693	0.0704956	0.168428	FALSE
ST7045	16	-	251981	254381	ORF-T	YPL158C	YPL158C	bothEndsMapped	Manual	3.07251	3.24937	3.31035	3.37189	3.14299	3.5299	0.137515	1.05798	0.319176	0.46871	FALSE
ST7044	16	-	250669	251781	ORF-T	YPL159C	PET20	bothEndsMapped	Manual	3.89251	3.99677	3.7264	3.80321	3.56707	3.80813	-0.145761	-1.21211	0.258055	0.405221	FALSE
ST7043	16	-	244285	246277	ORF-T	YPL161C	BEM4	bothEndsMapped	Manual	2.49055	2.83562	2.82381	2.43216	2.44314	2.68843	-0.195418	-1.46159	0.179785	0.315339	FALSE
ST7042	16	-	242717	244093	ORF-T	YPL162C	YPL162C	mapped5	Manual	3.81493	3.82976	3.77142	3.78834	3.51955	3.81123	-0.0989981	-0.873714	0.406261	0.555108	FALSE
ST7041	16	-	241685	242717	ORF-T	YPL163C	SVS1	bothEndsMapped	Manual	5.74623	5.98859	5.81524	6.10557	5.8904	6.0778	0.174576	1.52168	0.16435	0.29834	FALSE
ST7040	16	-	239069	241541	ORF-T	YPL165C, YPL164C	SET6, MLH3	bothEndsMapped	Manual	2.1243	1.90966	1.84792	1.99984	1.66699	1.85618	-0.11962	-0.938736	0.37375	0.523784	FALSE
ST7039	16	-	232525	237149	ORF-T	YPL167C	REV3	bothEndsMapped	Manual	1.77969	1.57152	1.46785	1.44384	1.30971	1.36604	-0.233155	-2.02664	0.0751488	0.176666	TRUE
ST7038	16	-	228837	230885	ORF-T	YPL169C	MEX67	bothEndsMapped	Manual	4.71687	4.59731	4.62835	4.53134	4.30918	4.47847	-0.207845	-1.9565	0.0839656	0.190592	FALSE
ST7037	16	-	226053	227397	ORF-T	YPL171C	OYE3	bothEndsMapped	Manual	0.319491	0.276804	0.603121	0.0954803	0.0162894	0.0208461	-0.3556	-3.02579	0.0152894	0.0586726	FALSE
ST7036	16	-	224261	225869	ORF-T	YPL172C	COX10	bothEndsMapped	Manual	3.07692	2.92033	2.68551	2.78942	3.13132	2.7912	0.00972396	0.0675384	0.947714	0.967716	FALSE
ST7035	16	-	220117	222909	ORF-T	YPL174C	NIP100	bothEndsMapped	Manual	1.71874	1.98584	1.60516	1.68518	1.40684	2.05684	-0.0536238	-0.303462	0.768828	0.844804	TRUE
ST7034	16	-	215717	218397	ORF-T	YPL176C	TRE1	bothEndsMapped	Manual	3.57051	3.68182	3.59571	3.95684	3.76298	3.97944	0.283744	2.66637	0.0270374	0.0863487	FALSE
ST7033	16	-	212957	214125	ORF-T	YPL177C	CUP9	bothEndsMapped	Manual	4.82621	4.84558	4.90203	4.54927	4.51239	4.59056	-0.3072	-3.22847	0.011138	0.0479061	FALSE
ST7032	16	-	207237	207645	CUTs	CUT891	CUT891	bothEndsMapped	Automatic	0.0693237	-0.0152528	0.126752	0.533607	-0.239277	0.103636	0.0723811	0.399201	0.69958	0.795643	FALSE
ST7031	16	-	204245	204957	CUTs	CUT890	CUT890	bothEndsMapped	Automatic	-0.432739	0.306652	-0.225476	-0.0472478	0.0554277	-0.123484	0.0787533	0.43595	0.673725	0.775578	FALSE
ST7030	16	-	199413	202565	ORF-T	YPL183C	YPL183C	bothEndsMapped	Manual	3.90478	4.44439	4.02241	3.83447	3.79217	3.8342	-0.303578	-2.08093	0.0689447	0.16629	FALSE
ST7029	16	-	195877	198861	ORF-T	YPL184C	MRN1	bothEndsMapped	Manual	4.85919	4.94923	5.12037	5.36074	5.5421	5.37492	0.449657	3.95523	0.00372052	0.0234248	FALSE
ST7028	16	-	195677	195805	CUTs	CUT889	CUT889	mapped5	Automatic	0.38364	1.33379	0.805321	-0.0885061	-0.3304	-0.12864	-1.02343	-4.73454	0.00124553	0.0107955	FALSE
ST7027	16	-	194269	195677	ORF-T	YPL186C	UIP4	bothEndsMapped	Manual	1.41479	1.02812	1.06067	1.73635	1.56944	1.74453	0.515581	3.91871	0.00392469	0.0243103	FALSE
ST7026	16	-	190893	191205	CUTs	CUT888	CUT888	bothEndsMapped	Automatic	0.748505	1.25083	1.0692	2.43751	2.64221	2.45274	1.48797	10.3299	4.20489e-06	0.000212347	FALSE
ST7025	16	-	188093	188637	ORF-T	YPL189C-A	YPL189C-A	bothEndsMapped	Manual	4.55277	4.61394	4.21556	4.4119	4.5512	4.36189	-0.0190934	-0.145193	0.88794	0.928946	FALSE
ST7024	16	-	187837	188061	CUTs	CUT887	CUT887	mapped5	Automatic	-0.222482	-0.447883	-0.582258	0.684101	0.803438	0.444357	1.06151	7.70248	4.09481e-05	0.001075	FALSE
ST7023	16	-	184893	187837	ORF-T	YPL190C	NAB3	bothEndsMapped	Manual	4.57817	4.54749	4.64621	4.86643	4.98869	5.14173	0.408325	3.73473	0.00515142	0.0290847	FALSE
ST7022	16	-	183053	184733	other	YPL192C, YPL191C	PRM3, YPL191C	bothEndsMapped	Manual	2.52924	2.4131	2.3927	2.18463	2.10687	2.07744	-0.322031	-3.23616	0.0110057	0.0474694	FALSE
ST7021	16	-	171901	172805	ORF-T	YPL199C	YPL199C	bothEndsMapped	Manual	3.94869	4.07077	4.18752	4.01682	3.88097	4.38814	0.0263164	0.179022	0.862111	0.911526	FALSE
ST7020	16	-	169693	171189	ORF-T	YPL201C	YIG1	bothEndsMapped	Manual	0.270998	0.573669	0.0330674	-0.629575	-0.622773	-0.540857	-0.890313	-6.22444	0.000195578	0.00309847	FALSE
ST7019	16	-	167693	169445	ORF-T	YPL202C	AFT2	bothEndsMapped	Manual	3.54558	3.31739	3.28012	2.88283	2.98322	3.28612	-0.330306	-2.41435	0.0404686	0.115317	FALSE
ST7018	16	-	164989	165541	SUTs	SUT811	SUT811	bothEndsMapped	Manual	-0.0795551	0.641843	-0.117581	-0.280753	-0.125157	-0.479801	-0.443473	-2.15828	0.0609554	0.153752	FALSE
ST7017	16	-	163669	163917	CUTs	CUT886	CUT886	mapped5	Automatic	0.980818	0.350456	0.763003	2.01051	2.31856	1.84268	1.35916	7.39662	5.5501e-05	0.00131467	FALSE
ST7016	16	-	162453	163669	ORF-T	YPL206C	YPL206C	bothEndsMapped	Manual	4.17872	4.03554	4.21483	4.64527	4.70379	4.68148	0.533819	5.30716	0.000589644	0.00640941	FALSE
ST7015	16	-	158757	159573	CUTs	CUT885	CUT885	bothEndsMapped	Automatic	-0.692591	-0.453618	-0.408216	-0.336394	-0.389765	-0.132616	0.231883	1.88606	0.0938096	0.204676	FALSE
ST7014	16	-	156445	157653	ORF-T	YPL209C	IPL1	bothEndsMapped	Manual	0.948236	0.84717	0.435873	0.915037	0.749573	1.0724	0.168579	1.0837	0.308253	0.456634	TRUE
ST7013	16	-	154181	156237	ORF-T	YPL210C	SRP72	bothEndsMapped	Manual	4.76852	4.79703	4.56781	4.42847	4.18474	4.36945	-0.383565	-3.29498	0.0100474	0.0448523	FALSE
ST7012	16	-	151349	153213	ORF-T	YPL212C	PUS1	bothEndsMapped	Manual	4.42485	4.49395	4.36385	4.20887	4.0814	4.40559	-0.195598	-1.6887	0.127496	0.251769	FALSE
ST7011	16	-	148493	150317	ORF-T	YPL214C	THI6	bothEndsMapped	Manual	2.82212	2.73242	2.77898	3.00329	2.71782	2.87678	0.0881249	0.80135	0.444733	0.589733	FALSE
ST7010	16	-	145533	146661	SUTs	SUT810	SUT810	bothEndsMapped	Manual	1.78193	1.65602	1.80821	1.69143	1.83261	1.71963	-0.000831685	-0.0081229	0.993706	0.996366	FALSE
ST7009	16	-	139629	143221	ORF-T	YPL217C	BMS1	bothEndsMapped	Manual	4.15255	4.36859	4.17175	4.15926	3.86167	4.11096	-0.186999	-1.53661	0.160704	0.294111	FALSE
ST7008	16	-	134893	135525	CUTs	CUT884	CUT884	bothEndsMapped	Automatic	0.563066	0.443236	0.719902	0.120784	-0.125771	-0.268527	-0.666573	-5.01486	0.000858645	0.00817286	FALSE
ST7007	16	-	132413	132733	SUTs	SUT809	SUT809	bothEndsMapped	Manual	1.12806	1.13101	1.32199	1.39411	1.11162	1.39968	0.108117	0.889935	0.397968	0.546901	FALSE
ST7006	16	-	132197	132413	CUTs	CUT883	CUT883	mapped3	Automatic	0.193366	0.0874491	-0.101764	0.422191	0.540646	0.363987	0.382591	3.31189	0.00978837	0.0441296	FALSE
ST7005	16	-	131445	131685	CUTs	CUT882	CUT882	bothEndsMapped	Automatic	-0.227491	0.166671	-0.157067	1.54963	0.868774	1.53802	1.39144	7.01811	8.19569e-05	0.00172603	FALSE
ST7004	16	-	128589	129229	ORF-T	YPL223C	GRE1	bothEndsMapped	Manual	1.05164	0.669744	1.15751	1.8715	1.62987	1.61875	0.747081	5.02709	0.000845044	0.00812852	FALSE
ST7003	16	-	126565	128285	ORF-T	YPL224C	MMT2	bothEndsMapped	Manual	3.62502	3.66543	3.53896	3.26243	3.34541	3.25385	-0.322572	-3.28778	0.0101598	0.0450777	FALSE
ST7002	16	-	125477	125813	SUTs	SUT808	SUT808	bothEndsMapped	Manual	0.430735	-0.468132	0.331491	-0.235433	0.704464	1.08031	0.418417	1.21487	0.257057	0.404264	FALSE
ST7001	16	-	120173	121429	ORF-T	YPL227C	ALG5	bothEndsMapped	Manual	3.38731	3.66063	3.84034	3.65463	3.45437	3.86108	0.0272674	0.178985	0.862139	0.911526	FALSE
ST7000	16	-	117733	118021	CUTs	CUT881	CUT881	bothEndsMapped	Automatic	-0.301552	-0.544041	-0.04103	-0.502894	-0.169635	-0.180091	0.0113342	0.072987	0.943504	0.964865	FALSE
ST6999	16	-	114365	116373	SUTs	SUT807	SUT807	bothEndsMapped	Manual	0.124445	0.0135673	0.377555	0.597382	0.00233774	0.10347	0.0625407	0.361593	0.726473	0.814235	FALSE
ST6998	16	-	108949	109101	SUTs	SUT806	SUT806	bothEndsMapped	Manual	-0.221202	-0.28656	0.176666	-0.304308	-0.0220762	-0.0832804	-0.0261895	-0.177064	0.863602	0.912487	FALSE
ST6997	16	-	107733	108269	CUTs	CUT880	CUT880	bothEndsMapped	Automatic	0.354704	0.436196	0.567223	0.719306	0.474975	0.542897	0.126352	1.11395	0.295782	0.445511	FALSE
ST6996	16	-	105525	105925	CUTs	CUT879	CUT879	mapped5	Automatic	0.408353	-0.207062	-0.067028	1.51109	1.56607	1.8653	1.60273	9.16598	1.07742e-05	0.000421236	FALSE
ST6995	16	-	104717	105525	ORF-T	YPL234C	TFP3	bothEndsMapped	Manual	6.05051	5.99956	6.253	6.33442	6.41486	6.31181	0.252672	2.32134	0.0469695	0.128045	FALSE
ST6994	16	-	101397	102997	ORF-T	YPL236C	YPL236C	bothEndsMapped	Manual	3.42126	3.34731	3.28075	2.89322	2.88071	3.10289	-0.390833	-3.59984	0.00630658	0.0329939	FALSE
ST6993	16	-	96397	98677	ORF-T	YPL240C	HSP82	bothEndsMapped	Manual	6.01233	5.59208	5.7696	6.08696	6.03546	5.69931	0.149243	0.995102	0.347145	0.496741	TRUE
ST6992	16	-	95261	96293	ORF-T	YPL241C	CIN2	bothEndsMapped	Manual	2.80713	2.23903	2.3146	2.72252	2.80021	2.64681	0.269596	1.72558	0.120451	0.242771	TRUE
ST6991	16	-	90493	95173	ORF-T	YPL242C	IQG1	bothEndsMapped	Manual	2.97372	3.11788	2.95934	3.04355	2.99427	3.33365	0.106845	0.871039	0.40764	0.556067	TRUE
ST6990	16	-	86869	88237	ORF-T	YPL244C	HUT1	bothEndsMapped	Manual	4.62314	4.68913	4.61107	4.63136	4.73468	4.71549	0.0527296	0.546152	0.598988	0.719617	FALSE
ST6989	16	-	84477	85381	ORF-T	YPL246C	RBD2	bothEndsMapped	Manual	5.56694	5.49511	5.62276	5.98898	5.75078	5.71066	0.255207	2.25921	0.0518795	0.136909	FALSE
ST6988	16	-	82549	84317	ORF-T	YPL247C	YPL247C	bothEndsMapped	Manual	4.31391	4.12788	4.26891	4.35281	4.13194	3.95523	-0.090241	-0.707548	0.498148	0.636738	FALSE
ST6987	16	-	79685	82389	ORF-T	YPL248C	GAL4	bothEndsMapped	Manual	1.52355	1.46789	1.37498	2.12504	1.86617	1.92046	0.515089	4.63029	0.00143448	0.0118004	FALSE
ST6986	16	-	76693	79405	ORF-T	YPL249C	GYP5	bothEndsMapped	Manual	2.63688	2.54387	2.62933	2.06197	1.97389	2.19601	-0.526068	-5.02724	0.000844884	0.00812852	FALSE
ST6985	16	-	75541	76373	ORF-T	YPL249C-A	RPL36B	bothEndsMapped	Manual	6.95725	6.99806	7.19998	7.18557	7.16881	6.98594	0.0616791	0.538057	0.604326	0.723639	FALSE
ST6984	16	-	74789	74901	CUTs	CUT878	CUT878	mapped5	Automatic	-0.405701	-0.123174	-0.110829	1.40408	0.732517	0.779624	1.18531	6.33973	0.000171565	0.00282288	FALSE
ST6983	16	-	74165	74789	ORF-T	YPL250C	ICY2	bothEndsMapped	Manual	5.75761	5.47376	5.95229	5.71464	5.4973	5.39827	-0.19115	-1.29605	0.229011	0.37315	FALSE
ST6982	16	-	73277	73981	ORF-T	YPL252C	YAH1	bothEndsMapped	Manual	5.21654	5.13297	5.3177	4.62609	4.83383	4.5279	-0.559797	-4.77634	0.00117748	0.0103031	FALSE
ST6981	16	-	70973	73069	ORF-T	YPL253C	VIK1	bothEndsMapped	Manual	1.48437	1.70953	1.60371	1.42781	1.5826	1.54766	-0.0798434	-0.741549	0.47833	0.619597	FALSE
ST6980	16	-	64773	66989	ORF-T	YPL256C	CLN2	bothEndsMapped	Manual	4.82453	4.92068	4.72073	4.55417	4.48743	4.63925	-0.261697	-2.48997	0.0358518	0.105467	TRUE
ST6979	16	-	53381	56037	other	YPL258C, YPLCdelta1	THI21, YPLCdelta1	bothEndsMapped	Manual	1.92685	2.02429	1.80464	1.69514	1.49479	1.80842	-0.252476	-2.10228	0.0666425	0.162954	FALSE
ST6978	16	-	51013	52701	ORF-T	YPL259C	APM1	bothEndsMapped	Manual	3.81686	3.99161	4.09067	3.77009	3.54055	3.70548	-0.294338	-2.50742	0.0348638	0.103566	FALSE
ST6977	16	-	46861	47197	SUTs	SUT805	SUT805	bothEndsMapped	Manual	0.75514	0.717677	0.826937	0.819109	0.88589	1.07755	0.16093	1.47679	0.175763	0.311289	FALSE
ST6976	16	-	44589	46549	ORF-T	YPL263C	KEL3	bothEndsMapped	Manual	3.72103	4.03394	4.02442	4.12181	4.05644	4.26326	0.220709	1.78509	0.10984	0.227436	FALSE
ST6975	16	-	43237	44485	ORF-T	YPL264C	YPL264C	bothEndsMapped	Manual	2.24269	2.14632	2.41025	2.22	2.15008	2.24946	-0.0599097	-0.552093	0.595088	0.716351	FALSE
ST6974	16	-	40165	40877	SUTs	SUT804	SUT804	bothEndsMapped	Manual	0.900942	0.750533	0.978299	1.01158	0.69913	0.721907	-0.0657187	-0.529075	0.610277	0.728605	FALSE
ST6973	16	-	34693	35013	CUTs	CUT877	CUT877	bothEndsMapped	Automatic	-0.364993	-0.446392	-0.33621	-0.131115	0.323485	-0.165808	0.391386	2.71597	0.0249804	0.0816026	FALSE
ST6972	16	-	26581	29821	ORF-T	YPL272C	YPL272C	bothEndsMapped	Manual	1.70389	1.98527	1.80619	2.08996	2.13523	2.26022	0.330016	2.89785	0.0187101	0.0665329	FALSE
ST6971	16	-	23909	24701	SUTs	SUT803	SUT803	bothEndsMapped	Manual	1.23711	1.25287	1.49942	0.683271	0.641779	0.503989	-0.72012	-6.23405	0.000193442	0.00309167	FALSE
ST6970	16	-	23773	23909	CUTs	CUT876	CUT876	mapped3	Automatic	1.71419	1.47053	0.210604	0.533348	-0.398236	0.853417	-0.802266	-1.90741	0.090715	0.200341	FALSE
ST6969	15	-	1061111	1064391	SUTs	SUT802	SUT802	mapped5	Manual	3.34405	3.35587	3.39645	3.68586	3.67733	3.58452	0.283779	2.96104	0.0169316	0.062469	FALSE
ST6968	15	-	1060239	1061111	ORF-T	YOR383C	FIT3	bothEndsMapped	Manual	3.6438	3.6151	3.5844	3.55998	3.88582	3.75276	0.118418	1.04197	0.326131	0.476421	FALSE
ST6967	15	-	1057511	1058463	SUTs	SUT801	SUT801	bothEndsMapped	Manual	-0.534129	-0.499481	-0.0138032	-0.542869	-0.344126	-0.305533	-0.0483716	-0.309806	0.764162	0.842649	FALSE
ST6966	15	-	1048087	1050911	other	YOR379C	YOR379C	bothEndsMapped	Manual	1.8695	1.82575	1.60134	2.2153	1.81154	2.0141	0.248115	1.839	0.100984	0.214474	FALSE
ST6965	15	-	1041543	1043175	ORF-T	YOR375C	GDH1	bothEndsMapped	Manual	6.17648	6.2397	6.4617	6.27765	6.29191	6.17453	-0.0445997	-0.395273	0.702368	0.797941	FALSE
ST6964	15	-	1037631	1039407	CUTs	CUT875	CUT875	bothEndsMapped	Automatic	-0.407229	-0.517677	-0.473619	0.0663838	0.108247	0.384801	0.652652	5.56628	0.000426823	0.00514818	FALSE
ST6963	15	-	1034535	1036551	ORF-T	YOR372C	NDD1	bothEndsMapped	Manual	4.47589	4.63198	4.32923	4.08976	4.05848	4.23001	-0.352951	-3.04089	0.0149309	0.0578153	TRUE
ST6962	15	-	1031431	1034303	ORF-T	YOR371C	GPB1	bothEndsMapped	Manual	3.32075	3.30576	3.20412	3.2258	3.42394	3.38921	0.0694401	0.663389	0.524647	0.659505	FALSE
ST6961	15	-	1029015	1031327	ORF-T	YOR370C	MRS6	bothEndsMapped	Manual	4.66473	4.86686	4.81396	4.43777	4.54688	4.60575	-0.251713	-2.35422	0.0445605	0.123333	FALSE
ST6960	15	-	1028087	1028703	ORF-T	YOR369C	RPS12	bothEndsMapped	Manual	7.31395	7.58839	7.58043	7.56587	7.62802	7.42202	0.0443819	0.373162	0.718155	0.808393	FALSE
ST6959	15	-	1026631	1028031	SUTs	SUT800	SUT800	bothEndsMapped	Manual	1.3162	1.19953	1.03731	0.979023	1.02617	1.17612	-0.123912	-1.0742	0.312254	0.461058	FALSE
ST6958	15	-	1019911	1023663	other	YOR363C, YOR365C	PIP2, YOR365C	bothEndsMapped	Manual	2.65132	2.46061	2.2803	2.51929	2.61261	2.78467	0.17478	1.34819	0.212391	0.354872	FALSE
ST6957	15	-	1017719	1018903	ORF-T	YOR362C	PRE10	bothEndsMapped	Manual	5.15395	5.27993	5.19805	5.59264	5.2494	5.50035	0.23682	1.99038	0.0795898	0.183622	FALSE
ST6956	15	-	1015223	1017575	ORF-T	YOR361C	PRT1	bothEndsMapped	Manual	5.53139	5.8426	5.74515	5.744	5.40856	5.42928	-0.179102	-1.33198	0.217447	0.360164	TRUE
ST6955	15	-	1013135	1015055	ORF-T	YOR360C	PDE2	bothEndsMapped	Manual	4.81043	5.0279	4.63085	4.58591	4.69892	4.53129	-0.217692	-1.72573	0.120424	0.242771	FALSE
ST6954	15	-	1010391	1010791	CUTs	CUT874	CUT874	bothEndsMapped	Automatic	0.00992431	0.0167037	-0.0274314	-0.42434	-0.19464	-0.133529	-0.250569	-2.2552	0.0522135	0.137472	FALSE
ST6953	15	-	1009127	1009751	ORF-T	YOR357C	SNX3	bothEndsMapped	Manual	2.60522	2.8395	3.2532	3.34671	3.72211	3.38236	0.584418	3.25821	0.0106357	0.0463965	FALSE
ST6952	15	-	1003415	1004087	CUTs	CUT873	CUT873	bothEndsMapped	Automatic	-0.0109158	0.198514	-0.125817	0.60937	0.609659	0.804115	0.653788	5.37629	0.000540449	0.00602783	FALSE
ST6951	15	-	1001015	1003247	ORF-T	YOR354C	MSC6	bothEndsMapped	Manual	3.48494	3.76344	3.61288	3.58912	3.46174	3.43418	-0.125405	-1.11332	0.296036	0.445617	FALSE
ST6950	15	-	998311	1000871	ORF-T	YOR353C	SOG2	bothEndsMapped	Manual	2.78261	3.18729	3.11458	2.86092	2.72906	2.64353	-0.283653	-2.12934	0.063833	0.158374	TRUE
ST6949	15	-	992743	994887	ORF-T	YOR350C	MNE1	bothEndsMapped	Manual	2.72051	2.60771	2.75869	2.89714	2.72125	2.47204	0.00117484	0.00909443	0.992953	0.995829	FALSE
ST6948	15	-	991743	992743	SUTs	SUT799	SUT799	mapped3	Manual	0.708113	0.94139	1.10721	0.370657	0.594137	0.382033	-0.469961	-3.56742	0.00662319	0.0342316	FALSE
ST6947	15	-	988951	989431	SUTs	SUT798	SUT798	bothEndsMapped	Manual	0.292998	-0.335426	-0.337491	0.503978	-0.392012	-0.275517	0.0721227	0.27975	0.786351	0.857916	FALSE
ST6946	15	-	986679	988871	ORF-T	YOR348C	PUT4	bothEndsMapped	Manual	0.590691	0.761558	0.393725	1.77576	1.93876	1.92302	1.29719	10.5395	3.58447e-06	0.000188886	FALSE
ST6945	15	-	984879	986551	ORF-T	YOR347C	PYK2	bothEndsMapped	Manual	3.56405	3.12018	3.53379	3.90438	3.88116	3.52442	0.363981	2.28743	0.0495896	0.132433	FALSE
ST6944	15	-	982519	984799	SUTs	SUT797	SUT797	bothEndsMapped	Manual	0.725383	0.38842	0.770124	1.43072	1.47875	1.08959	0.705043	4.70538	0.00129552	0.0110187	FALSE
ST6943	15	-	982303	982519	CUTs	CUT872	CUT872	mapped3	Automatic	-0.126413	-0.482131	-0.286097	0.126895	0.136189	-0.126753	0.343657	2.633	0.0285178	0.0900876	FALSE
ST6942	15	-	980951	981471	SUTs	SUT796	SUT796	bothEndsMapped	Manual	2.27478	2.9532	3.17485	2.21156	2.13101	2.84177	-0.406162	-1.57175	0.152404	0.284084	FALSE
ST6941	15	-	976607	978311	ORF-T	YOR344C	TYE7	bothEndsMapped	Manual	5.46376	5.46164	5.49595	5.42272	5.58022	5.64723	0.0762681	0.736922	0.480997	0.622147	FALSE
ST6940	15	-	969156	970031	SUTs	SUT795	SUT795	bothEndsMapped	Manual	2.18376	2.41789	1.99244	3.25732	3.39351	3.36033	1.13902	8.87319	1.38688e-05	0.000494382	FALSE
ST6939	15	-	967751	968647	other	YOR343C	YOR343C	mapped5	Manual	0.736475	1.67416	1.53889	1.95706	1.54412	1.18687	0.246172	0.916679	0.38456	0.533993	FALSE
ST6938	15	-	966511	967751	ORF-T	YOR342C	YOR342C	bothEndsMapped	Manual	4.83215	5.05085	4.44978	4.47101	4.42959	4.66372	-0.256148	-1.60333	0.145277	0.27503	FALSE
ST6937	15	-	960255	960671	CUTs	CUT871	CUT871	mapped5	Automatic	-0.463442	-0.240785	-0.505826	-0.219232	-0.337962	-0.099798	0.184354	1.55971	0.155203	0.287491	FALSE
ST6936	15	-	959047	960255	ORF-T	YOR340C	RPA43	bothEndsMapped	Manual	4.53928	4.80346	4.36145	4.55071	4.49459	4.9802	0.1071	0.647201	0.534573	0.66904	FALSE
ST6935	15	-	958199	958879	ORF-T	YOR339C	UBC11	bothEndsMapped	Manual	0.562177	0.596683	0.710035	-0.472497	-0.630215	-0.501979	-1.15786	-11.2402	2.14303e-06	0.000132069	FALSE
ST6934	15	-	953887	954079	CUTs	CUT870	CUT870	mapped5	Automatic	-0.292453	-0.36224	-0.527742	-0.647078	0.0888908	-0.503336	0.0403042	0.216334	0.833825	0.894058	FALSE
ST6933	15	-	953559	953887	CUTs	CUT869	CUT869	bothEndsMapped	Automatic	0.29363	0.378365	1.26845	0.720904	0.618744	0.488316	-0.0374946	-0.157873	0.87824	0.922514	FALSE
ST6932	15	-	946119	949247	ORF-T	YOR335C	ALA1	bothEndsMapped	Manual	6.00051	6.05694	6.22663	5.94669	5.98802	5.84596	-0.167805	-1.55943	0.155269	0.287491	FALSE
ST6931	15	-	944183	944415	CUTs	CUT868	CUT868	bothEndsMapped	Automatic	-0.355404	-0.493048	-0.607084	-0.37231	-0.414336	-0.581333	0.0291859	0.25621	0.803876	0.870325	FALSE
ST6930	15	-	939591	943431	ORF-T	YOR330C	MIP1	bothEndsMapped	Manual	3.20589	3.22225	2.99226	2.9723	2.97265	3.1942	-0.0937547	-0.800401	0.445253	0.590122	TRUE
ST6929	15	-	936543	939471	ORF-T	YOR329C	SCD5	bothEndsMapped	Manual	4.50549	4.48177	4.29365	4.04333	4.09308	3.95592	-0.396192	-3.70444	0.00538974	0.0299639	FALSE
ST6928	15	-	930607	931223	ORF-T	YOR327C	SNC2	bothEndsMapped	Manual	4.44682	4.55977	4.72486	4.84793	3.94388	4.6807	-0.086312	-0.394382	0.703002	0.798038	FALSE
ST6927	15	-	923071	925191	ORF-T	YOR324C	FRT1	bothEndsMapped	Manual	2.7775	2.52015	2.50524	2.4898	2.48523	2.50491	-0.107646	-0.972189	0.357784	0.507386	FALSE
ST6926	15	-	921415	922943	ORF-T	YOR323C	PRO2	bothEndsMapped	Manual	5.3341	5.43981	5.49437	5.40765	5.14715	5.41758	-0.0986364	-0.855366	0.415787	0.564421	FALSE
ST6925	15	-	918487	921303	ORF-T	YOR322C	LDB19	bothEndsMapped	Manual	3.84271	3.82486	3.69678	3.54362	3.57948	3.51388	-0.242457	-2.45751	0.0377649	0.109798	TRUE
ST6924	15	-	913471	915207	ORF-T	YOR320C	GNT1	bothEndsMapped	Manual	4.14249	4.24352	4.08421	4.0341	4.28398	4.48864	0.112166	0.842821	0.42239	0.56997	FALSE
ST6923	15	-	908551	912535	other	YOR318C	YOR318C	bothEndsMapped	Manual	0.74639	0.845144	0.718477	0.379122	0.498672	0.221464	-0.403585	-3.63968	0.00593933	0.0316851	FALSE
ST6922	15	-	907703	908239	ORF-T	YOR316C-A	YOR316C-A	mapped5	Manual	0.627007	0.880506	0.391136	1.36636	1.21606	1.42888	0.704216	5.00035	0.000875097	0.00825762	FALSE
ST6921	15	-	906167	907703	ORF-T	YOR316C	COT1	bothEndsMapped	Manual	4.51903	4.36034	4.61341	4.50631	4.54761	4.42123	-0.00587407	-0.0541082	0.958098	0.973493	FALSE
ST6920	15	-	901727	903439	ORF-T	YOR313C	SPS4	bothEndsMapped	Manual	-0.233041	-0.0838835	-0.336651	-0.112223	0.0531267	0.263837	0.286106	2.21595	0.055594	0.144026	FALSE
ST6919	15	-	900183	901271	ORF-T	YOR312C	RPL20B	bothEndsMapped	Manual	2.81636	3.01322	2.6582	2.67771	2.67644	2.91015	-0.0744962	-0.5823	0.575469	0.70156	FALSE
ST6918	15	-	898871	899975	ORF-T	YOR311C	HSD1	bothEndsMapped	Manual	5.19718	5.10724	5.14126	5.36194	5.18589	5.17147	0.0912063	0.883491	0.401248	0.549816	FALSE
ST6917	15	-	896599	898391	ORF-T	YOR309C, YOR310C	YOR309C, NOP58	bothEndsMapped	Manual	6.12062	5.91418	6.25441	5.87496	6.07541	5.83367	-0.168391	-1.3398	0.214995	0.35744	FALSE
ST6916	15	-	894279	896423	ORF-T	YOR308C	SNU66	mapped5	Manual	2.51614	2.66279	2.26166	2.31318	2.08139	2.39419	-0.217274	-1.56975	0.152866	0.284744	FALSE
ST6915	15	-	892687	894279	ORF-T	YOR307C	SLY41	bothEndsMapped	Manual	3.94879	4.10837	4.0939	4.20388	3.85093	4.19381	0.0325178	0.25612	0.803943	0.870325	FALSE
ST6914	15	-	891687	892599	SUTs	SUT794	SUT794	bothEndsMapped	Manual	1.96478	2.27376	1.7818	1.8488	2.15328	1.89422	-0.0413451	-0.275695	0.789362	0.860218	FALSE
ST6913	15	-	889799	891615	ORF-T	YOR306C	MCH5	bothEndsMapped	Manual	4.92786	4.51454	4.34382	4.06846	3.90676	3.81962	-0.66379	-4.18116	0.00268457	0.018522	FALSE
ST6912	15	-	887951	888791	ORF-T	YOR304C-A	YOR304C-A	bothEndsMapped	Manual	3.0329	2.68818	2.426	2.66945	2.93727	3.05194	0.17053	0.999132	0.345299	0.495411	FALSE
ST6911	15	-	881287	882439	SUTs	SUT793	SUT793	bothEndsMapped	Manual	-0.190918	-0.0266984	0.138879	0.139659	0.404441	0.433619	0.352152	2.70536	0.0254064	0.0826508	FALSE
ST6910	15	-	880351	880719	CUTs	CUT867	CUT867	bothEndsMapped	Automatic	-0.492987	-0.0565463	0.00211162	0.229935	0.131261	0.602422	0.50368	2.92182	0.0180137	0.0649585	FALSE
ST6909	15	-	877007	877847	ORF-T	YOR298C-A	MBF1	bothEndsMapped	Manual	6.0951	6.01711	6.25505	6.57138	6.60303	6.35299	0.386715	3.29403	0.0100622	0.0448737	FALSE
ST6908	15	-	876351	877007	CUTs	CUT866	CUT866	mapped3	Automatic	0.905547	1.22845	1.66388	1.35919	1.74996	1.25172	0.187664	0.915236	0.385275	0.534577	FALSE
ST6907	15	-	874359	875367	ORF-T	YOR297C	TIM18	bothEndsMapped	Manual	3.83007	3.8589	4.00174	4.26125	4.16266	4.22396	0.319054	3.14615	0.0126613	0.0520775	FALSE
ST6906	15	-	865575	866639	ORF-T	YOR292C	YOR292C	bothEndsMapped	Manual	2.64818	2.47768	2.69854	3.58911	3.34768	3.32538	0.812587	6.86184	9.67061e-05	0.00190067	FALSE
ST6905	15	-	854975	860391	ORF-T	YOR290C	SNF2	bothEndsMapped	Manual	3.44846	3.30263	3.59576	3.49059	3.30693	3.47561	-0.0245728	-0.210955	0.837888	0.896665	FALSE
ST6904	15	-	852087	853143	ORF-T	YOR288C	MPD1	bothEndsMapped	Manual	3.64286	4.19134	4.10627	4.30008	4.3028	4.06065	0.241022	1.51658	0.165613	0.299437	FALSE
ST6903	15	-	850879	851863	ORF-T	YOR287C	YOR287C	bothEndsMapped	Manual	1.20235	1.94671	1.80795	1.82763	1.96536	1.93255	0.256179	1.39058	0.199648	0.338503	FALSE
ST6902	15	-	849047	849655	SUTs	SUT792	SUT792	bothEndsMapped	Manual	1.00619	1.06854	-0.120626	1.05463	0.630755	1.22645	0.31924	1.04397	0.325256	0.475238	FALSE
ST6901	15	-	848831	849047	CUTs	CUT865	CUT865	mapped3	Automatic	-0.0347144	-0.402214	-0.720996	0.0687444	0.890522	0.588714	0.901968	3.87651	0.0041756	0.0253283	FALSE
ST6900	15	-	846199	847183	ORF-T	YOR281C	PLP2	bothEndsMapped	Manual	3.85953	3.88549	4.07241	3.64723	3.297	3.83724	-0.345321	-2.30439	0.0482621	0.129938	FALSE
ST6899	15	-	844895	845847	ORF-T	YOR280C	FSH3	bothEndsMapped	Manual	3.47018	3.43454	3.20281	2.98999	2.65067	3.18197	-0.428298	-2.81082	0.0214794	0.0735397	FALSE
ST6898	15	-	843639	844751	ORF-T	YOR279C	RFM1	bothEndsMapped	Manual	1.54248	1.74567	1.95328	1.50147	1.12846	1.24607	-0.455145	-3.14954	0.0125943	0.0519612	FALSE
ST6897	15	-	841911	842183	other	snR31	SNR31	bothEndsMapped	Manual	5.00737	5.08793	5.30527	5.73362	5.33805	5.50508	0.392058	2.88455	0.0191082	0.0672577	FALSE
ST6896	15	-	838975	841095	ORF-T	YOR275C	RIM20	bothEndsMapped	Manual	3.04416	3.45909	3.19323	3.3162	3.15437	3.21569	-0.00340506	-0.0264751	0.979489	0.986817	FALSE
ST6895	15	-	836519	837239	SUTs	SUT791	SUT791	mapped5	Manual	1.02547	1.61243	1.4357	2.09162	1.48657	1.57803	0.360874	1.81683	0.104541	0.220212	FALSE
ST6894	15	-	834231	836519	ORF-T	YOR273C	TPO4	bothEndsMapped	Manual	4.83762	4.71296	4.7739	5.00863	4.95153	4.76833	0.134669	1.24766	0.245405	0.390928	FALSE
ST6893	15	-	832103	832295	SUTs	SUT790	SUT790	bothEndsMapped	Manual	0.150062	0.616727	1.44036	-0.12349	0.871129	-0.819637	-0.759715	-1.74919	0.116133	0.236294	FALSE
ST6892	15	-	830911	832071	ORF-T	YOR271C	FSF1	bothEndsMapped	Manual	4.89079	4.81325	5.00499	5.09105	5.19472	5.14252	0.239757	2.34532	0.0452003	0.124562	FALSE
ST6891	15	-	827871	830767	ORF-T	YOR270C	VPH1	bothEndsMapped	Manual	6.22686	6.29029	6.41162	6.47684	6.56782	6.27091	0.12893	1.10642	0.298849	0.448252	FALSE
ST6890	15	-	822383	825439	ORF-T	YOR267C	HRK1	bothEndsMapped	Manual	5.82267	5.66708	5.65429	5.55429	5.25665	5.28308	-0.350007	-2.93697	0.0175876	0.0641916	FALSE
ST6889	15	-	818135	818439	CUTs	CUT864	CUT864	mapped5	Automatic	-0.213635	-0.198079	-0.444784	-0.86217	-0.289265	0.155477	-0.046487	-0.203168	0.843779	0.900083	FALSE
ST6888	15	-	817055	818135	SUTs	SUT789	SUT789	mapped5	Manual	0.055955	-0.316888	-0.147266	-0.0947647	-0.128979	0.148174	0.110876	0.83549	0.426282	0.573211	FALSE
ST6887	15	-	815919	817055	ORF-T	YOR261C	RPN8	bothEndsMapped	Manual	4.98986	4.92787	4.96213	4.94026	5.17849	5.15452	0.131133	1.22714	0.252644	0.399658	FALSE
ST6886	15	-	812191	813759	ORF-T	YOR259C	RPT4	bothEndsMapped	Manual	4.74302	4.708	4.88963	4.7102	4.45697	4.67823	-0.16508	-1.44744	0.183597	0.319636	FALSE
ST6885	15	-	811759	812191	CUTs	CUT863	CUT863	mapped3	Automatic	-0.0734091	-0.359847	0.0258382	-0.417158	0.0690271	-0.00450753	0.0182596	0.114076	0.911824	0.944325	FALSE
ST6884	15	-	808271	810847	ORF-T	YOR256C	TRE2	bothEndsMapped	Manual	3.60427	3.74127	3.8583	3.43806	3.43723	3.51354	-0.27167	-2.54374	0.032894	0.0995444	FALSE
ST6883	15	-	804943	807071	ORF-T	YOR254C	SEC63	bothEndsMapped	Manual	5.89402	5.91257	5.65994	5.60706	5.87016	5.75512	-0.0780602	-0.650383	0.532612	0.667096	FALSE
ST6882	15	-	804239	804823	SUTs	SUT788	SUT788	bothEndsMapped	Manual	0.281403	1.1423	1.23246	0.369032	0.211487	0.827829	-0.415938	-1.59694	0.146694	0.276935	FALSE
ST6881	15	-	802446	803510	ORF-T	YOR251C	YOR251C	bothEndsMapped	Manual	4.45127	4.4558	4.60032	4.51902	4.41015	4.39312	-0.0617022	-0.604198	0.561475	0.690594	FALSE
ST6880	15	-	800958	802342	ORF-T	YOR250C	CLP1	bothEndsMapped	Manual	3.6399	3.86922	3.75291	3.71918	3.74516	3.56328	-0.0781343	-0.708883	0.497361	0.636314	FALSE
ST6879	15	-	798606	800774	ORF-T	YOR249C	APC5	bothEndsMapped	Manual	2.32443	2.43202	2.38863	2.0176	1.94955	1.781	-0.465641	-4.36957	0.00205653	0.0154402	TRUE
ST6878	15	-	795726	796886	ORF-T	YOR246C	YOR246C	bothEndsMapped	Manual	4.11067	4.24965	4.34296	4.38561	4.52056	4.54944	0.250777	2.29776	0.0487763	0.130983	FALSE
ST6877	15	-	793950	795558	ORF-T	YOR245C	DGA1	bothEndsMapped	Manual	3.52096	3.44433	3.4503	3.61851	3.36488	3.44121	0.00300283	0.0279896	0.978316	0.986076	FALSE
ST6876	15	-	789902	792278	ORF-T	YOR243C	PUS7	bothEndsMapped	Manual	4.44759	4.82469	4.66501	4.68346	4.50329	4.6299	-0.0402128	-0.322702	0.75471	0.836241	FALSE
ST6875	15	-	788774	789902	ORF-T	YOR242C	SSP2	mapped3	Manual	0.336649	0.127611	0.494841	0.216849	-0.148566	-0.325746	-0.405522	-2.52041	0.0341461	0.102354	FALSE
ST6874	15	-	784094	784646	CUTs	CUT862	CUT862	bothEndsMapped	Automatic	0.470877	0.409079	0.470915	0.831481	0.989068	0.931838	0.467172	4.72679	0.0012586	0.0108314	FALSE
ST6873	15	-	780998	781542	CUTs	CUT861	CUT861	bothEndsMapped	Automatic	0.704506	0.867332	0.648517	0.72145	0.776181	0.957537	0.0782712	0.686755	0.51052	0.647567	FALSE
ST6872	15	-	778542	779558	ORF-T	YOR234C	RPL33B	bothEndsMapped	Manual	1.81683	2.38059	2.32191	1.48734	1.28565	1.32316	-0.807726	-5.06514	0.000804195	0.00789225	FALSE
ST6871	15	-	775094	775470	CUTs	CUT860	CUT860	bothEndsMapped	Automatic	-0.0268446	-0.113963	-0.675367	-0.14313	-0.118066	-0.606177	-0.0170663	-0.0855145	0.933831	0.959562	FALSE
ST6870	15	-	769582	769990	CUTs	CUT859	CUT859	bothEndsMapped	Automatic	-0.226679	-0.207967	-0.374225	-0.434578	-0.337202	-0.381546	-0.114818	-1.13444	0.287563	0.437023	FALSE
ST6869	15	-	766662	768046	ORF-T	YOR228C	YOR228C	bothEndsMapped	Manual	2.91666	2.84142	3.12614	3.23484	3.05611	2.84063	0.0824535	0.61305	0.555875	0.685985	FALSE
ST6868	15	-	761494	762166	ORF-T	YOR226C	ISU2	bothEndsMapped	Manual	4.11295	3.80936	4.18797	4.10599	4.33788	4.3911	0.241564	1.77735	0.111169	0.229339	FALSE
ST6867	15	-	760710	761310	ORF-T	YOR224C	RPB8	bothEndsMapped	Manual	5.80833	5.94238	5.90865	6.03756	6.19027	5.98434	0.184268	1.74709	0.116509	0.236962	FALSE
ST6866	15	-	759206	759526	other	snR35	SNR35	bothEndsMapped	Manual	3.78618	4.49069	4.54651	3.9508	4.06735	4.2351	-0.190041	-0.951164	0.367759	0.517481	FALSE
ST6865	15	-	758846	759030	CUTs	CUT858	CUT858	bothEndsMapped	Automatic	0.541137	0.692923	0.00704047	2.70049	3.03703	2.6916	2.39601	12.809	7.4603e-07	6.23578e-05	FALSE
ST6864	15	-	757654	758062	CUTs	CUT857	CUT857	mapped5	Automatic	-0.498293	-0.178989	-0.403221	0.7604	-0.00104765	0.789453	0.876436	4.1653	0.00274611	0.0188039	FALSE
ST6863	15	-	756310	757654	ORF-T	YOR221C	MCT1	bothEndsMapped	Manual	4.04911	4.09859	3.84914	3.54818	3.76668	3.74176	-0.313407	-2.69266	0.0259263	0.0836821	FALSE
ST6862	15	-	751934	755094	ORF-T	YOR219C	STE13	bothEndsMapped	Manual	3.93752	3.64938	3.95595	4.09055	3.79164	4.03426	0.124536	0.950739	0.367962	0.517667	FALSE
ST6861	15	-	747478	749038	ORF-T	YOR216C	RUD3	bothEndsMapped	Manual	2.74516	3.04577	3.00063	2.78451	2.86347	2.92568	-0.0726335	-0.625727	0.54791	0.680513	FALSE
ST6860	15	-	747318	747478	CUTs	CUT856	CUT856	mappedNone	Automatic	0.608574	0.900905	1.08657	0.190427	0.87444	0.163765	-0.455804	-2.19542	0.0574478	0.146995	FALSE
ST6859	15	-	746406	747318	ORF-T	YOR215C	YOR215C	bothEndsMapped	Manual	3.95185	3.9551	4.02644	4.02362	3.84477	4.25356	0.0628522	0.505957	0.625735	0.740176	FALSE
ST6858	15	-	744246	745398	ORF-T	YOR213C	SAS5	bothEndsMapped	Manual	3.14137	3.39857	3.34072	2.64065	3.06108	3.15031	-0.342873	-2.25912	0.051887	0.136909	TRUE
ST6857	15	-	741774	742246	CUTs	CUT855	CUT855	mapped5	Automatic	-0.614978	-0.0886578	-0.375776	-0.297115	-0.221615	-0.161872	0.132937	0.935919	0.375119	0.524993	FALSE
ST6856	15	-	738830	741774	ORF-T	YOR211C	MGM1	bothEndsMapped	Manual	3.08145	3.08437	2.79736	2.8793	2.55628	3.07194	-0.151891	-0.991417	0.34884	0.498284	FALSE
ST6855	15	-	736246	737878	ORF-T	YOR209C	NPT1	bothEndsMapped	Manual	5.50376	5.68447	5.77452	5.57279	5.45348	5.57501	-0.120491	-1.08604	0.307274	0.455834	FALSE
ST6854	15	-	729710	733510	ORF-T	YOR207C	RET1	bothEndsMapped	Manual	4.52102	4.65265	4.72271	4.48835	4.60698	4.56906	-0.0773299	-0.744454	0.476661	0.617764	FALSE
ST6853	15	-	725478	727246	ORF-T	YOR205C	FMP38	bothEndsMapped	Manual	2.57481	2.93028	2.89157	2.80226	2.68728	2.72826	-0.0596216	-0.485771	0.639394	0.750069	FALSE
ST6852	15	-	723038	723158	SUTs	SUT787	SUT787	bothEndsMapped	Manual	0.602618	1.37486	1.4929	1.84858	1.34632	2.29642	0.673648	2.37248	0.0432762	0.120901	FALSE
ST6851	15	-	721742	722630	SUTs	SUT786	SUT786	mapped5	Manual	0.0792163	0.286266	0.238777	0.951722	0.724265	1.17474	0.748822	5.52545	0.000448843	0.00528153	FALSE
ST6850	15	-	720382	721742	ORF-T	YOR201C	MRM1	bothEndsMapped	Manual	3.3391	3.64859	3.56948	2.8863	2.98186	3.10172	-0.529103	-4.40169	0.0019662	0.0149416	FALSE
ST6849	15	-	718438	720246	ORF-T	YOR198C	BFR1	bothEndsMapped	Manual	5.80286	5.74851	5.79489	5.80786	5.50891	5.72596	-0.101178	-0.9069	0.389424	0.538485	TRUE
ST6848	15	-	715326	716886	ORF-T	YOR196C	LIP5	bothEndsMapped	Manual	3.45287	3.68471	3.82942	3.28218	3.40003	3.53089	-0.251298	-1.9474	0.0851799	0.19219	FALSE
ST6847	15	-	711510	712630	ORF-T	YOR194C	TOA1	bothEndsMapped	Manual	3.48055	3.62442	3.86862	3.29545	3.08776	3.40197	-0.39614	-2.90422	0.0185223	0.0660685	FALSE
ST6846	15	-	698014	702222	ORF-T	YOR192C	THI72	bothEndsMapped	Manual	1.25669	1.00846	1.24135	1.14953	0.857898	1.14406	-0.118336	-0.936543	0.374815	0.524871	FALSE
ST6845	15	-	690822	692206	SUTs	SUT785	SUT785	bothEndsMapped	Manual	1.38914	1.21601	1.53678	1.74819	1.60672	1.78097	0.331317	2.8046	0.0216929	0.0739224	FALSE
ST6844	15	-	690094	690358	SUTs	SUT784	SUT784	bothEndsMapped	Manual	1.46732	1.25753	1.4951	1.32479	1.53768	1.8351	0.159208	1.08547	0.307511	0.455999	FALSE
ST6843	15	-	689190	689430	SUTs	SUT783	SUT783	bothEndsMapped	Manual	-0.149635	-0.998211	0.246421	0.605127	0.362809	0.973216	0.947526	3.21708	0.0113368	0.0483808	FALSE
ST6842	15	-	683294	683646	other	YOR186C-A	YOR186C-A	bothEndsMapped	Manual	0.244578	0.0296869	0.159194	-0.00232501	-0.0326824	0.183782	-0.0948946	-0.846771	0.420303	0.568218	FALSE
ST6841	15	-	682974	683294	CUTs	CUT854	CUT854	mapped3	Automatic	-0.269227	-0.260861	-0.158351	0.0457793	0.0900956	0.30134	0.375218	3.41224	0.00838852	0.0396112	FALSE
ST6840	15	-	681286	682182	ORF-T	YOR185C	GSP2	bothEndsMapped	Manual	4.38199	3.99771	3.9979	4.48184	4.30156	4.58315	0.329651	2.36246	0.0439766	0.122202	FALSE
ST6839	15	-	680566	680998	other	snR36	SNR36	bothEndsMapped	Manual	2.83838	2.66866	3.02699	3.31248	3.20403	3.08533	0.355934	2.84702	0.0202797	0.0704944	FALSE
ST6838	15	-	680286	680566	CUTs	CUT853	CUT853	mapped3	Automatic	-0.464239	0.154535	-0.0932646	1.50277	0.674347	1.18013	1.2534	5.54479	0.00043826	0.00522464	FALSE
ST6837	15	-	677870	678846	ORF-T	YOR182C	RPS30B	bothEndsMapped	Manual	1.53955	1.94815	1.97766	1.52694	1.30154	1.91271	-0.241393	-1.33003	0.21806	0.360886	FALSE
ST6836	15	-	674134	675686	ORF-T	YOR180C	DCI1	bothEndsMapped	Manual	1.39592	1.7933	1.99869	1.94061	2.0115	2.22081	0.328339	2.01262	0.0768375	0.179435	FALSE
ST6835	15	-	671502	672534	ORF-T	YOR179C	SYC1	bothEndsMapped	Manual	2.46912	2.39765	2.93407	2.88137	2.82177	3.05268	0.318327	2.04969	0.0724517	0.172067	FALSE
ST6834	15	-	671382	671502	CUTs	CUT852	CUT852	mapped3	Automatic	1.18083	1.06744	1.86746	1.33156	0.970556	0.722676	-0.363644	-1.58506	0.149362	0.280445	FALSE
ST6833	15	-	670590	670702	CUTs	CUT851	CUT851	mapped5	Automatic	0.271492	-0.0708229	-0.318755	1.33175	1.32821	2.19319	1.65708	6.69478	0.000115774	0.00217547	FALSE
ST6832	15	-	667526	670590	ORF-T	YOR178C	GAC1	bothEndsMapped	Manual	3.45454	2.85872	3.37508	4.4374	4.48972	4.24266	1.16048	6.98138	8.51871e-05	0.0017683	FALSE
ST6831	15	-	659670	662206	ORF-T	YOR175C	ALE1	bothEndsMapped	Manual	5.05872	4.99064	5.0757	4.72466	4.59182	4.57061	-0.41266	-4.13042	0.00288688	0.0194744	FALSE
ST6830	15	-	651798	653974	other	YOR169C, YOR171C	YOR169C, LCB4	bothEndsMapped	Manual	4.17353	3.87549	4.05492	4.04688	3.88474	4.06272	-0.0365359	-0.313052	0.761779	0.841569	FALSE
ST6829	15	-	648638	649070	ORF-T	YOR167C	RPS28A	bothEndsMapped	Manual	7.12224	7.06413	7.36449	7.48427	7.32491	7.21203	0.156784	1.26008	0.241104	0.386249	FALSE
ST6828	15	-	646950	648534	ORF-T	YOR166C	SWT1	bothEndsMapped	Manual	2.68342	2.91976	3.08391	2.37784	2.41344	2.49159	-0.468074	-3.76522	0.00492285	0.0282104	FALSE
ST6827	15	-	643118	644374	ORF-T	YOR164C	YOR164C	bothEndsMapped	Manual	5.28827	5.05927	5.06819	4.7449	4.85295	4.87866	-0.313073	-2.8582	0.0199233	0.069588	FALSE
ST6826	15	-	639422	642214	ORF-T	YOR162C	YRR1	bothEndsMapped	Manual	2.35207	2.38567	2.23688	1.96232	1.67842	2.24705	-0.362278	-2.43176	0.0393556	0.113254	FALSE
ST6825	15	-	636838	638718	ORF-T	YOR161C	PNS1	bothEndsMapped	Manual	3.97653	3.44525	3.63141	4.55375	4.39146	4.2768	0.72294	4.76741	0.00119167	0.0103907	FALSE
ST6824	15	-	632862	633646	ORF-T	YOR159C	SME1	bothEndsMapped	Manual	3.91146	3.97605	3.93148	3.96642	3.68399	3.74346	-0.141709	-1.28208	0.233648	0.377828	FALSE
ST6823	15	-	632590	632862	CUTs	CUT850	CUT850	mapped3	Automatic	1.52633	1.25236	0.703142	1.2591	1.49683	0.710736	-0.00505533	-0.0203712	0.984217	0.989798	FALSE
ST6822	15	-	630854	631838	ORF-T	YOR157C	PUP1	bothEndsMapped	Manual	5.01149	4.93467	5.12123	5.25992	5.05635	5.05972	0.102872	0.936011	0.375074	0.524993	FALSE
ST6821	15	-	628334	630686	ORF-T	YOR156C	NFI1	bothEndsMapped	Manual	2.65696	2.87941	2.67819	2.65016	2.551	2.60202	-0.137131	-1.28896	0.231356	0.375858	TRUE
ST6820	15	-	626534	628006	ORF-T	YOR155C	ISN1	bothEndsMapped	Manual	3.89873	3.56649	3.79417	3.89661	3.57804	3.56747	-0.072422	-0.531339	0.608774	0.72705	FALSE
ST6819	15	-	618894	619086	CUTs	CUT849	CUT849	mapped5	Automatic	-0.985828	-0.526532	-0.245485	0.28024	-1.0296	-0.459812	0.182891	0.584035	0.574353	0.700788	FALSE
ST6818	15	-	617246	618894	ORF-T	YOR152C	YOR152C	bothEndsMapped	Manual	2.56825	1.68559	2.07835	2.02454	2.66702	2.59979	0.319718	1.31889	0.221602	0.36492	FALSE
ST6817	15	-	612590	616950	ORF-T	YOR151C	RPB2	bothEndsMapped	Manual	5.13395	5.10609	5.03378	5.14414	5.05474	5.07081	-0.00137953	-0.0142696	0.988944	0.993139	FALSE
ST6816	15	-	609438	611430	ORF-T	YOR149C	SMP3	bothEndsMapped	Manual	3.7554	3.57112	3.61912	3.83164	3.55554	3.83594	0.092493	0.780338	0.456353	0.598809	TRUE
ST6815	15	-	608582	609230	ORF-T	YOR148C	SPP2	bothEndsMapped	Manual	2.44653	2.37418	2.86568	2.7749	2.43321	2.75875	0.0934895	0.586239	0.572938	0.699435	FALSE
ST6814	15	-	605286	606206	ORF-T	YOR145C	PNO1	bothEndsMapped	Manual	4.83894	5.03333	5.32626	4.72992	4.55718	5.03981	-0.290536	-1.75599	0.114915	0.234518	FALSE
ST6813	15	-	602646	605158	ORF-T	YOR144C	ELG1	bothEndsMapped	Manual	2.42193	2.4768	2.61571	2.30215	2.23669	2.411	-0.1882	-1.76653	0.113052	0.23193	TRUE
ST6812	15	-	601126	602430	ORF-T	YOR143C	THI80	bothEndsMapped	Manual	3.42007	3.24734	3.36744	2.77277	2.66993	3.16021	-0.477313	-3.35208	0.00920032	0.0422112	FALSE
ST6811	15	-	589742	592622	ORF-T	YOR141C	ARP8	bothEndsMapped	Manual	3.16764	3.53333	3.43312	3.54553	3.13982	3.44657	-0.000722395	-0.00496363	0.996154	0.997627	TRUE
ST6810	15	-	584294	586406	ORF-T	YOR138C	RUP1	bothEndsMapped	Manual	3.24753	2.89793	3.20975	3.19305	2.8881	3.03187	-0.0807299	-0.601918	0.562923	0.691249	FALSE
ST6809	15	-	581622	584078	ORF-T	YOR137C	SIA1	bothEndsMapped	Manual	3.94235	3.49821	3.89843	3.78886	3.97702	3.56172	-0.00379259	-0.0241142	0.981318	0.988247	FALSE
ST6808	15	-	579006	579950	SUTs	SUT782	SUT782	bothEndsMapped	Manual	-0.124992	0.0375096	0.174064	0.641678	0.659875	0.788804	0.667925	5.83733	0.000307386	0.0041735	FALSE
ST6807	15	-	574326	574806	CUTs	CUT848	CUT848	bothEndsMapped	Automatic	0.087316	0.00403186	-0.249259	-0.427752	-0.466304	-0.208666	-0.314937	-2.4582	0.0377232	0.109729	FALSE
ST6806	15	-	572102	572934	ORF-T	YOR131C	YOR131C	bothEndsMapped	Manual	3.51317	3.42695	3.22499	3.42811	3.01801	3.68264	-0.0121152	-0.0703891	0.945511	0.966632	FALSE
ST6805	15	-	569838	570918	ORF-T	YOR130C	ORT1	bothEndsMapped	Manual	3.40829	3.41007	3.92338	3.57036	2.85275	2.99737	-0.440419	-2.07713	0.069362	0.166969	FALSE
ST6804	15	-	566678	569630	ORF-T	YOR129C	YOR129C	bothEndsMapped	Manual	2.39509	2.51118	2.12782	1.89573	1.77413	2.08097	-0.427749	-3.15595	0.012469	0.0517549	FALSE
ST6803	15	-	564422	566262	ORF-T	YOR128C	ADE2	bothEndsMapped	Manual	5.43657	5.2549	5.27082	5.08118	4.77868	4.78413	-0.439432	-3.60558	0.00625226	0.0327568	FALSE
ST6802	15	-	564262	564422	CUTs	CUT847	CUT847	mapped3	Automatic	2.33418	2.17963	1.87804	0.555909	-0.0273734	0.719039	-1.71476	-8.4541	2.01507e-05	0.000648388	FALSE
ST6801	15	-	559870	560726	ORF-T	YOR126C	IAH1	bothEndsMapped	Manual	3.26475	2.93513	3.24083	3.49594	3.2446	3.30674	0.202194	1.57162	0.152433	0.284084	FALSE
ST6800	15	-	558838	559774	ORF-T	YOR125C	CAT5	bothEndsMapped	Manual	3.1492	2.6269	2.96691	2.76214	2.72327	2.94981	-0.102594	-0.693508	0.506481	0.643679	FALSE
ST6799	15	-	554742	558750	ORF-T	YOR124C	UBP2	bothEndsMapped	Manual	4.09288	3.81197	3.8502	4.22013	3.98176	4.10016	0.182334	1.51758	0.165365	0.299119	FALSE
ST6798	15	-	553142	554646	ORF-T	YOR123C	LEO1	bothEndsMapped	Manual	3.56303	3.74489	3.61287	3.38638	3.04761	3.54696	-0.313283	-2.20754	0.056346	0.145198	FALSE
ST6797	15	-	552934	553110	CUTs	CUT846	CUT846	mapped5	Automatic	0.0784679	-0.20554	0.219206	0.259109	-0.934231	0.927192	0.0533121	0.135295	0.895526	0.93339	FALSE
ST6796	15	-	552070	552934	other	YOR121C, YOR122C	YOR121C, PFY1	bothEndsMapped	Manual	6.90304	6.63464	6.90173	7.13826	7.15159	7.11447	0.321639	2.89166	0.0188943	0.0668283	FALSE
ST6795	15	-	550294	550614	SUTs	SUT781	SUT781	mapped5	Manual	0.640805	0.221567	0.157724	0.100153	0.178359	0.178945	-0.187546	-1.33667	0.215974	0.358542	FALSE
ST6794	15	-	547750	550294	ORF-T	YOR119C	RIO1	bothEndsMapped	Manual	2.80908	3.24744	3.07918	2.91259	2.89781	3.15649	-0.0562645	-0.402471	0.697261	0.793883	TRUE
ST6793	15	-	539678	544414	ORF-T	YOR116C	RPO31	bothEndsMapped	Manual	4.83601	4.92515	4.91079	4.45762	4.60699	4.66948	-0.312621	-3.00993	0.0156759	0.059652	FALSE
ST6792	15	-	538558	539526	ORF-T	YOR115C	TRS33	bothEndsMapped	Manual	3.74864	3.76786	3.9758	3.58505	3.57485	3.9617	-0.123564	-0.90418	0.390785	0.539783	FALSE
ST6791	15	-	536894	537214	SUTs	SUT780	SUT780	bothEndsMapped	Manual	0.509619	0.293047	0.204325	0.13059	-0.12413	-0.31742	-0.439317	-3.07959	0.0140509	0.0557741	FALSE
ST6790	15	-	536750	536894	CUTs	CUT845	CUT845	mapped3	Automatic	-0.0410271	-0.599884	0.447879	0.577768	0.914937	-0.566189	0.373183	0.976317	0.355849	0.505499	FALSE
ST6789	15	-	530502	531262	CUTs	CUT844	CUT844	bothEndsMapped	Automatic	0.168958	-0.206559	-0.119849	0.373877	-0.189733	0.44564	0.262411	1.43142	0.188002	0.325118	FALSE
ST6788	15	-	521670	522630	SUTs	SUT779	SUT779	bothEndsMapped	Manual	1.17267	1.55849	1.19947	2.14224	2.47462	2.24388	0.976704	6.83968	9.90242e-05	0.00194098	FALSE
ST6787	15	-	519910	520422	CUTs	CUT843	CUT843	bothEndsMapped	Automatic	-0.299529	-0.0731278	0.160345	1.27836	1.15714	0.385989	1.01127	4.36897	0.00205827	0.0154402	FALSE
ST6786	15	-	516358	517398	ORF-T	YOR103C	OST2	bothEndsMapped	Manual	4.5426	3.48073	4.30434	4.19896	3.99785	4.49402	0.121049	0.467698	0.651749	0.759119	FALSE
ST6785	15	-	513038	514318	ORF-T	YOR100C	CRC1	bothEndsMapped	Manual	-0.422711	-0.42195	-0.425016	0.424643	-0.0686621	0.161152	0.595603	4.42447	0.00190475	0.0146265	FALSE
ST6784	15	-	507878	511262	ORF-T	YOR098C	NUP1	bothEndsMapped	Manual	4.08682	4.3516	4.26437	4.1874	4.16379	4.1056	-0.0819979	-0.757981	0.468937	0.611899	FALSE
ST6783	15	-	506934	507566	ORF-T	YOR097C	YOR097C	bothEndsMapped	Manual	3.03981	3.00036	3.16301	3.15233	2.78173	3.03469	-0.0781439	-0.631343	0.544403	0.677662	FALSE
ST6782	15	-	502878	504486	ORF-T	YOR095C	RKI1	bothEndsMapped	Manual	4.62474	4.95378	4.80117	4.56782	4.58942	4.81264	-0.136607	-1.09024	0.305524	0.454629	FALSE
ST6781	15	-	497326	502494	ORF-T	YOR093C	YOR093C	bothEndsMapped	Manual	2.32913	2.40499	2.27628	1.66745	1.58198	1.61323	-0.715915	-7.33723	5.89418e-05	0.0013738	FALSE
ST6780	15	-	494374	494662	SUTs	SUT778	SUT778	bothEndsMapped	Manual	0.196599	0.923889	1.09893	1.06989	0.367244	0.411539	-0.123582	-0.471407	0.649204	0.757179	FALSE
ST6779	15	-	493886	494374	CUTs	CUT842	CUT842	mapped3	Automatic	0.167149	-0.000892026	0.659747	0.317067	0.480943	0.0759033	0.0159696	0.0871813	0.932545	0.958782	FALSE
ST6778	15	-	490998	493150	ORF-T	YOR090C	PTC5	bothEndsMapped	Manual	3.574	3.63702	3.72016	3.6303	3.79217	3.71307	0.0681192	0.666665	0.522653	0.657867	FALSE
ST6777	15	-	489918	490894	ORF-T	YOR089C	VPS21	bothEndsMapped	Manual	4.28142	4.3861	4.46014	4.17334	4.13376	4.3179	-0.167554	-1.57569	0.151498	0.283139	FALSE
ST6776	15	-	483206	486974	ORF-T	YOR086C	TCB1	bothEndsMapped	Manual	4.83905	4.54248	4.67223	5.08979	5.11762	5.00492	0.38619	3.44379	0.00799312	0.0383164	FALSE
ST6775	15	-	476870	479302	other	YOR081C, YOR082C	TGL5, YOR082C	bothEndsMapped	Manual	4.62171	4.3025	4.55959	4.5421	4.55397	4.33516	-0.0175254	-0.141071	0.891097	0.930775	FALSE
ST6774	15	-	473358	474454	ORF-T	YOR079C	ATX2	bothEndsMapped	Manual	3.86992	3.81859	3.98143	4.13838	4.00516	3.94747	0.140357	1.32861	0.218508	0.361053	FALSE
ST6773	15	-	469390	471662	ORF-T	YOR076C	SKI7	bothEndsMapped	Manual	2.94965	3.0649	2.82624	2.82812	2.49648	2.52525	-0.33031	-2.60365	0.0298877	0.0929214	FALSE
ST6772	15	-	466566	467654	ORF-T	YOR074C	CDC21	bothEndsMapped	Manual	2.64169	2.84342	2.77987	3.18272	2.61895	2.91422	0.1503	0.997558	0.346019	0.496002	FALSE
ST6771	15	-	458726	461742	ORF-T	YOR071C	THI71	bothEndsMapped	Manual	2.97252	2.82486	2.49582	2.22914	2.00944	2.08984	-0.654928	-4.6495	0.00139747	0.0116009	FALSE
ST6770	15	-	455806	457990	ORF-T	YOR070C	GYP1	bothEndsMapped	Manual	3.85566	3.74677	3.75082	3.67653	3.30246	3.55974	-0.271502	-2.22355	0.0549233	0.142695	FALSE
ST6769	15	-	451646	453534	ORF-T	YOR067C	ALG8	bothEndsMapped	Manual	4.47043	4.54625	4.64192	4.76411	4.99132	4.83299	0.309936	2.84644	0.0202982	0.0705249	FALSE
ST6768	15	-	447262	448366	SUTs	SUT777	SUT777	bothEndsMapped	Manual	0.120614	0.060989	0.543338	-0.378903	-0.298867	-0.493397	-0.632036	-4.3711	0.00205213	0.0154324	FALSE
ST6767	15	-	446006	446790	ORF-T	YOR064C	YNG1	bothEndsMapped	Manual	2.25752	1.98123	1.70637	1.99545	1.64334	2.21635	-0.0299934	-0.163717	0.873777	0.919335	FALSE
ST6766	15	-	442758	443638	ORF-T	YOR062C	YOR062C	bothEndsMapped	Manual	2.50475	2.39549	2.61403	2.82921	2.61509	2.58991	0.173315	1.51123	0.166947	0.301027	FALSE
ST6765	15	-	438854	441206	ORF-T	YOR059C, YOR060C	YOR059C, YOR060C	bothEndsMapped	Manual	2.91143	2.95829	2.92799	3.04724	2.91934	2.97123	0.0466997	0.484034	0.640577	0.751161	FALSE
ST6764	15	-	433470	436494	ORF-T	YOR058C	ASE1	bothEndsMapped	Manual	2.39365	2.65699	2.41328	2.72691	2.47254	2.89168	0.209076	1.5195	0.164889	0.298947	TRUE
ST6763	15	-	430198	431710	ORF-T	YOR056C	NOB1	bothEndsMapped	Manual	3.89602	3.96011	3.87836	3.74743	3.61307	3.73553	-0.212824	-2.15774	0.0610077	0.153778	FALSE
ST6762	15	-	427766	430006	ORF-T	YOR054C	VHS3	bothEndsMapped	Manual	2.56577	2.60936	2.84795	2.64727	2.23353	2.69771	-0.148192	-0.991168	0.348954	0.4983	TRUE
ST6761	15	-	426518	427358	ORF-T	YOR052C	YOR052C	bothEndsMapped	Manual	4.91516	4.69688	5.00077	5.25482	4.90837	4.73339	0.0945922	0.617618	0.552997	0.684143	FALSE
ST6760	15	-	424662	426198	ORF-T	YOR051C	YOR051C	bothEndsMapped	Manual	4.38237	4.77929	4.70409	4.45588	4.2594	4.5397	-0.203593	-1.48556	0.17348	0.308522	FALSE
ST6759	15	-	422526	423942	ORF-T	YOR049C	RSB1	bothEndsMapped	Manual	-0.147284	-0.333959	-0.294284	0.330472	0.836173	0.722119	0.888097	6.11194	0.000222604	0.00336389	FALSE
ST6758	15	-	418406	421710	ORF-T	YOR048C	RAT1	bothEndsMapped	Manual	3.901	4.06838	4.08871	4.14633	3.99527	4.07247	0.0519966	0.492892	0.634559	0.746685	FALSE
ST6757	15	-	416198	417838	ORF-T	YOR047C	STD1	bothEndsMapped	Manual	4.53347	4.06705	4.35876	4.48505	4.29813	4.16165	-0.0048172	-0.0329258	0.974493	0.983555	FALSE
ST6756	15	-	414414	415958	ORF-T	YOR046C	DBP5	bothEndsMapped	Manual	4.63406	4.81402	4.96478	4.84247	4.75244	4.74491	-0.0243429	-0.210844	0.837972	0.896665	FALSE
ST6755	15	-	409774	409974	other	snR62	SNR62	bothEndsMapped	Manual	2.8431	2.9074	2.89283	4.04272	3.72151	4.05473	1.05854	8.83695	1.43159e-05	0.000502934	FALSE
ST6754	15	-	409158	409566	CUTs	CUT841	CUT841	bothEndsMapped	Automatic	0.0260386	0.896752	0.578306	1.95943	1.92445	1.73337	1.37205	6.75052	0.000108988	0.00208568	FALSE
ST6753	15	-	407822	408126	other	snR9	SNR9	bothEndsMapped	Manual	4.21078	4.32213	4.07694	5.12708	4.74062	5.08333	0.780395	5.82442	0.00031216	0.00422724	FALSE
ST6752	15	-	407622	407822	CUTs	CUT840	CUT840	mapped3	Automatic	2.54819	2.98546	2.72889	4.49911	4.30043	4.33197	1.62299	12.1224	1.16613e-06	8.74239e-05	FALSE
ST6751	15	-	406766	407622	CUTs	CUT839	CUT839	bothEndsMapped	Automatic	1.00315	1.23195	1.11147	2.77242	2.84585	3.45678	1.90949	10.5517	3.55144e-06	0.000188511	FALSE
ST6750	15	-	402686	405438	ORF-T	YOR038C	HIR2	bothEndsMapped	Manual	2.51433	2.78216	2.58948	2.05235	2.11399	2.21489	-0.501581	-4.46531	0.00179965	0.0140721	TRUE
ST6749	15	-	400126	401414	SUTs	SUT776	SUT776	mapped5	Manual	2.22654	1.94237	1.94492	2.42109	2.48389	2.51486	0.435338	3.80209	0.00466066	0.0272009	FALSE
ST6748	15	-	397542	400126	other	YOR034C-A, YOR035C	YOR034C-A, SHE4	bothEndsMapped	Manual	3.62916	3.69547	3.50365	3.17609	3.28006	3.17813	-0.397999	-3.86338	0.00425712	0.0255849	FALSE
ST6747	15	-	394766	397366	ORF-T	YOR034C	AKR2	bothEndsMapped	Manual	3.87399	3.95751	3.85222	3.64587	3.65326	3.45661	-0.309333	-2.949	0.0172563	0.0634318	FALSE
ST6746	15	-	392302	394646	ORF-T	YOR033C	EXO1	bothEndsMapped	Manual	2.46798	2.90204	2.60704	2.52381	2.42842	2.68894	-0.111966	-0.812419	0.438692	0.583868	TRUE
ST6745	15	-	391222	391342	CUTs	CUT838	CUT838	mapped5	Automatic	1.6985	1.78246	1.15342	1.81828	2.19277	1.81378	0.396817	2.14361	0.0623978	0.15593	FALSE
ST6744	15	-	389718	391222	ORF-T	YOR032C	HMS1	bothEndsMapped	Manual	2.85429	2.84523	3.08838	2.84389	2.76448	3.04953	-0.0433369	-0.354544	0.73156	0.817818	FALSE
ST6743	15	-	386198	386558	CUTs	CUT837	CUT837	bothEndsMapped	Automatic	-0.726114	0.164174	-0.342874	1.38534	1.07167	1.5354	1.63241	7.40454	5.50587e-05	0.00131166	FALSE
ST6742	15	-	383254	384694	ORF-T	YOR028C	CIN5	bothEndsMapped	Manual	2.65146	2.3362	2.62777	2.50239	2.15769	2.25674	-0.232871	-1.7196	0.121568	0.243739	TRUE
ST6741	15	-	380182	380734	CUTs	CUT836	CUT836	bothEndsMapped	Automatic	-0.0817289	-0.0337951	-0.227473	1.69682	1.59209	1.28299	1.6383	12.4122	9.63091e-07	7.37221e-05	FALSE
ST6740	15	-	379086	380182	CUTs	CUT835	CUT835	bothEndsMapped	Automatic	-0.499069	-0.582173	-0.289749	-0.126337	0.0433826	0.226307	0.504781	3.87096	0.00420988	0.0253804	FALSE
ST6739	15	-	376014	377934	ORF-T	YOR023C	AHC1	bothEndsMapped	Manual	4.44321	4.11665	4.46949	3.89478	3.48097	4.07217	-0.527147	-3.09274	0.0137642	0.0550158	FALSE
ST6738	15	-	373702	375878	ORF-T	YOR022C	YOR022C	bothEndsMapped	Manual	2.09118	1.9913	2.23981	1.34314	1.30108	1.62534	-0.684242	-5.42728	0.000507025	0.00576107	FALSE
ST6737	15	-	372542	373494	ORF-T	YOR021C	YOR021C	bothEndsMapped	Manual	4.67134	4.89924	4.76699	4.70481	4.90179	4.82173	0.0302554	0.274346	0.790363	0.860863	FALSE
ST6736	15	-	371710	372414	SUTs	SUT775	SUT775	bothEndsMapped	Manual	-0.23528	0.0368492	-0.136194	0.180515	0.115475	0.0703893	0.233668	2.13089	0.0636754	0.158145	FALSE
ST6735	15	-	371118	371350	SUTs	SUT774	SUT774	bothEndsMapped	Manual	0.82641	0.979887	1.52991	2.11571	1.32098	1.90141	0.667299	2.80701	0.0216101	0.0737937	FALSE
ST6734	15	-	370438	370894	ORF-T	YOR020C	HSP10	bothEndsMapped	Manual	6.40771	6.29743	6.60089	6.79112	6.78435	6.4437	0.237711	1.74985	0.116013	0.236179	FALSE
ST6733	15	-	368638	369446	SUTs	SUT773	SUT773	bothEndsMapped	Manual	0.988929	1.43428	1.26119	1.53939	1.67275	1.6326	0.386781	2.94878	0.0172623	0.0634318	FALSE
ST6732	15	-	363574	364134	CUTs	CUT834	CUT834	bothEndsMapped	Automatic	0.242468	-0.538949	0.139655	0.806296	0.95849	1.07063	0.997415	5.01316	0.000860556	0.00818035	FALSE
ST6731	15	-	360238	361222	ORF-T	YOR016C	ERP4	bothEndsMapped	Manual	4.34556	4.2785	4.25088	4.7176	4.78487	4.71542	0.447646	4.67026	0.00135862	0.0113955	FALSE
ST6730	15	-	356158	357222	SUTs	SUT772	SUT772	bothEndsMapped	Manual	2.09201	2.06726	2.47027	2.91542	2.95941	3.05545	0.766913	5.81875	0.000314284	0.00424242	FALSE
ST6729	15	-	355206	355822	SUTs	SUT771	SUT771	bothEndsMapped	Manual	-0.116716	-0.6197	-0.358675	-0.261573	0.376256	-0.103554	0.36874	1.94936	0.0849165	0.192013	FALSE
ST6728	15	-	348990	349750	SUTs	SUT770	SUT770	bothEndsMapped	Manual	1.43081	0.430752	1.14145	-0.309354	-0.321113	-0.229695	-1.28772	-5.73236	0.000348649	0.00449534	FALSE
ST6727	15	-	346206	348094	ORF-T	YOR010C	TIR2	bothEndsMapped	Manual	0.0334899	1.56765	0.882339	0.856427	0.171959	0.968619	-0.162159	-0.449256	0.664472	0.769556	FALSE
ST6726	15	-	340950	342662	ORF-T	YOR008C	SLG1	bothEndsMapped	Manual	5.24378	5.12559	5.39165	4.98018	4.98545	5.18251	-0.204294	-1.76214	0.113824	0.233097	TRUE
ST6725	15	-	338822	340054	ORF-T	YOR007C	SGT2	bothEndsMapped	Manual	5.85795	5.85799	5.95005	5.89932	5.66668	5.54413	-0.185287	-1.55953	0.155245	0.287491	FALSE
ST6724	15	-	337550	338678	ORF-T	YOR006C	YOR006C	bothEndsMapped	Manual	3.02418	3.31185	3.05442	2.76859	2.7318	3.02178	-0.289425	-2.26041	0.0517805	0.136909	FALSE
ST6723	15	-	334486	337382	ORF-T	YOR005C	DNL4	bothEndsMapped	Manual	1.62693	1.50008	1.59553	1.56015	1.29888	1.53944	-0.108023	-0.963837	0.361722	0.511063	TRUE
ST6722	15	-	332910	333374	CUTs	CUT833	CUT833	bothEndsMapped	Automatic	0.192914	0.175343	0.670001	0.98546	1.70448	1.88885	1.18018	4.9595	0.000923258	0.00861866	FALSE
ST6721	15	-	326150	326454	SUTs	SUT769	SUT769	bothEndsMapped	Manual	2.08607	2.55132	2.48854	2.3353	2.34513	3.27889	0.277797	1.09302	0.304365	0.453554	FALSE
ST6720	15	-	323286	324630	ORF-T	YOL002C	IZH2	bothEndsMapped	Manual	4.39325	4.69574	4.40371	4.57634	4.63461	4.72746	0.14857	1.25108	0.244214	0.389389	FALSE
ST6719	15	-	321718	323022	ORF-T	YOL003C	PFA4	bothEndsMapped	Manual	3.33517	3.47737	3.35755	3.73037	3.68813	4.12221	0.456871	3.362	0.00906101	0.0417341	FALSE
ST6718	15	-	315766	316446	ORF-T	YOL005C	RPB11	bothEndsMapped	Manual	4.42637	4.5447	4.77388	4.58642	4.64482	4.70093	0.0624113	0.527897	0.61106	0.7293	FALSE
ST6717	15	-	312934	315534	ORF-T	YOL006C	TOP1	bothEndsMapped	Manual	2.93286	3.00928	2.95678	3.09655	3.09157	3.19006	0.159756	1.65719	0.133812	0.26053	TRUE
ST6716	15	-	310998	312462	ORF-T	YOL007C	CSI2	bothEndsMapped	Manual	4.72647	4.88304	4.81509	4.53874	4.34742	4.62413	-0.304772	-2.70612	0.0253758	0.0826289	FALSE
ST6715	15	-	309078	310190	ORF-T	YOL009C	MDM12	bothEndsMapped	Manual	2.73887	2.49335	2.28115	2.28144	2.64033	2.60053	0.00297677	0.0196882	0.984746	0.990056	FALSE
ST6714	15	-	303382	304454	ORF-T	YOL012C	HTZ1	bothEndsMapped	Manual	5.24503	4.90804	5.06777	5.00364	4.82798	4.87084	-0.172798	-1.44302	0.184805	0.321277	FALSE
ST6713	15	-	301308	303198	ORF-T	YOL013C	HRD1	bothEndsMapped	Manual	3.65436	3.62862	3.65265	3.68322	3.55177	3.53343	-0.055737	-0.567385	0.58511	0.709745	FALSE
ST6712	15	-	294694	296214	ORF-T	YOL016C	CMK2	bothEndsMapped	Manual	5.3087	5.07981	5.36379	4.8254	4.68844	4.62756	-0.536965	-4.58177	0.00153279	0.012385	FALSE
ST6711	15	-	290670	292158	ORF-T	YOL018C	TLG2	bothEndsMapped	Manual	2.87527	2.83672	2.88105	2.44635	2.50883	2.62348	-0.338129	-3.39365	0.00863094	0.040359	FALSE
ST6710	15	-	282334	285470	ORF-T	YOL021C	DIS3	bothEndsMapped	Manual	4.37485	4.38768	4.4434	4.37348	4.30905	4.44703	-0.0254619	-0.260869	0.800398	0.868212	TRUE
ST6709	15	-	280270	281550	ORF-T	YOL022C	YOL022C	bothEndsMapped	Manual	4.0092	4.2885	4.10873	3.87801	3.99363	4.01546	-0.173111	-1.54422	0.158873	0.291675	FALSE
ST6708	15	-	273926	274390	ORF-T	YOL026C	MIM1	bothEndsMapped	Manual	3.9707	4.61447	4.80426	4.88619	4.89457	4.73003	0.373784	1.87284	0.0957758	0.207257	FALSE
ST6707	15	-	271830	273782	ORF-T	YOL027C	MDM38	bothEndsMapped	Manual	4.37737	4.29129	4.29204	4.42567	4.23309	4.28636	-0.00519346	-0.0506707	0.960758	0.974833	FALSE
ST6706	15	-	269718	271622	other	YOL029C, YOL028C	YOL029C, YAP7	bothEndsMapped	Manual	2.69292	3.08744	3.09039	2.99313	2.6631	2.96503	-0.0831598	-0.560525	0.589575	0.713257	FALSE
ST6705	15	-	266158	267998	ORF-T	YOL031C	SIL1	bothEndsMapped	Manual	3.61813	3.74408	3.96267	3.66169	3.584	3.68699	-0.130735	-1.11345	0.295982	0.445617	FALSE
ST6704	15	-	264574	265174	CUTs	CUT832	CUT832	bothEndsMapped	Automatic	0.0919242	0.223306	-0.0346558	-0.146752	0.415987	0.779387	0.256016	1.2028	0.261458	0.408799	FALSE
ST6703	15	-	254918	255094	ORF-T	YOL038C-A	YOL038C-A	bothEndsMapped	Manual	2.24573	1.33587	2.12717	1.99742	1.87733	2.18242	0.116131	0.516165	0.618885	0.735141	FALSE
ST6702	15	-	253086	253638	ORF-T	YOL040C	RPS15	bothEndsMapped	Manual	7.25138	7.1349	7.50601	7.49191	7.62708	7.08188	0.102863	0.627753	0.546644	0.679172	FALSE
ST6701	15	-	251174	252702	ORF-T	YOL041C	NOP12	bothEndsMapped	Manual	3.88695	4.24011	4.14997	3.69555	3.79369	3.92114	-0.288882	-2.29432	0.0490458	0.131484	FALSE
ST6700	15	-	248390	249638	ORF-T	YOL043C	NTG2	bothEndsMapped	Manual	1.81056	2.17417	1.73454	1.67416	1.88185	1.7965	-0.122253	-0.888508	0.398692	0.547552	TRUE
ST6699	15	-	240182	241398	ORF-T	YOL048C	YOL048C	bothEndsMapped	Manual	3.67259	3.17717	3.17191	3.49344	3.6723	3.08289	0.0756557	0.399604	0.699294	0.795443	FALSE
ST6698	15	-	234190	234494	CUTs	CUT831	CUT831	bothEndsMapped	Automatic	-0.507699	-0.683163	-0.020875	-0.108722	-0.440359	-0.240284	0.140791	0.794602	0.448443	0.592445	FALSE
ST6697	15	-	232326	233702	ORF-T	YOL052C	SPE2	bothEndsMapped	Manual	4.14261	4.42716	4.60394	5.0885	5.14634	5.07418	0.711765	5.41292	0.000516206	0.00582896	FALSE
ST6696	15	-	231302	231798	ORF-T	YOL052C-A	DDR2	bothEndsMapped	Manual	3.49517	3.39647	3.31085	4.70901	4.51565	4.39413	1.13876	9.67392	7.06193e-06	0.000317002	FALSE
ST6695	15	-	226981	227364	CUTs	CUT830	CUT830	bothEndsMapped	Automatic	-0.490636	0.436015	0.22567	0.0257736	0.675989	0.856775	0.462496	1.68326	0.128567	0.253165	FALSE
ST6694	15	-	224390	226454	ORF-T	YOL055C	THI20	bothEndsMapped	Manual	1.96501	2.05728	2.07169	1.74677	1.93059	1.97052	-0.148704	-1.39713	0.19774	0.336395	FALSE
ST6693	15	-	219230	220542	SUTs	SUT768	SUT768	bothEndsMapped	Manual	0.640916	0.820305	0.315394	0.622134	1.03988	0.794554	0.226651	1.41255	0.19331	0.331232	FALSE
ST6692	15	-	213742	217118	ORF-T	YOL060C	MAM3	bothEndsMapped	Manual	4.29199	4.11429	4.30755	4.28836	4.26378	4.35237	0.0635606	0.614294	0.55509	0.685516	FALSE
ST6691	15	-	210510	212022	ORF-T	YOL062C	APM4	bothEndsMapped	Manual	4.45955	4.38785	4.18504	4.1257	4.24256	4.11057	-0.184537	-1.64619	0.136085	0.26384	FALSE
ST6690	15	-	207398	210334	ORF-T	YOL063C	CRT10	bothEndsMapped	Manual	3.09679	2.94413	2.85016	2.78236	2.88356	2.83761	-0.129181	-1.20978	0.258904	0.405926	FALSE
ST6689	15	-	206110	207206	ORF-T	YOL064C	MET22	bothEndsMapped	Manual	5.04409	4.98622	5.12067	4.6301	4.67836	4.738	-0.368178	-3.73019	0.00518645	0.0291518	FALSE
ST6688	15	-	204622	205934	ORF-T	YOL065C	INP54	mapped5	Manual	2.58942	2.61854	2.90044	2.45235	2.40454	2.66552	-0.195332	-1.53366	0.16142	0.29501	FALSE
ST6687	15	-	202702	204622	ORF-T	YOL066C	RIB2	mapped3	Manual	2.61708	2.52247	2.57259	2.6034	2.58343	2.65259	0.04243	0.444274	0.66793	0.772453	FALSE
ST6686	15	-	200158	202550	ORF-T	YOL068C, YOL067C	HST1, RTG1	bothEndsMapped	Manual	3.92593	4.10372	4.1587	3.94203	3.87813	3.90538	-0.154266	-1.46738	0.178244	0.313771	FALSE
ST6685	15	-	199926	200158	CUTs	CUT829	CUT829	mapped3	Automatic	0.221435	0.854636	0.912845	-0.285698	-0.420276	-0.181712	-0.958868	-5.21077	0.000666558	0.00696973	FALSE
ST6684	15	-	197165	198758	ORF-T	YOL070C	NBA1	bothEndsMapped	Manual	3.55868	3.75554	3.68472	3.75958	3.85578	3.85995	0.15879	1.53976	0.159944	0.29305	FALSE
ST6683	15	-	197046	197165	CUTs	CUT828	CUT828	mapped3	Automatic	1.94354	1.77617	1.98364	1.63796	2.10258	2.61517	0.217457	0.993429	0.347913	0.497351	FALSE
ST6682	15	-	193798	194838	ORF-T	YOL073C	YOL073C	bothEndsMapped	Manual	3.82934	3.97009	3.95913	4.0861	3.80253	3.87157	0.00054678	0.00480316	0.996278	0.997627	FALSE
ST6681	15	-	189254	193622	ORF-T	YOL075C	YOL075C	bothEndsMapped	Manual	2.67089	2.75297	2.33807	2.54583	2.79947	2.95997	0.181113	1.19499	0.264341	0.411984	FALSE
ST6680	15	-	185782	186798	ORF-T	YOL077C	BRX1	bothEndsMapped	Manual	5.25377	5.63889	5.45857	5.27789	5.06549	5.29771	-0.236713	-1.81616	0.104651	0.220268	FALSE
ST6679	15	-	180406	181478	ORF-T	YOL080C	REX4	bothEndsMapped	Manual	2.98731	3.34935	3.29345	2.68571	2.83739	2.93776	-0.389752	-2.98501	0.0163033	0.0612066	TRUE
ST6678	15	-	167502	167862	CUTs	CUT827	CUT827	bothEndsMapped	Automatic	0.824175	0.637627	0.269225	1.28202	0.523182	0.336926	0.137034	0.557819	0.591341	0.714088	FALSE
ST6677	15	-	160742	161894	other	YOL085C	YOL085C	bothEndsMapped	Manual	2.14494	1.89707	1.96417	2.49056	2.79362	2.39883	0.558942	4.18502	0.00266981	0.0184903	FALSE
ST6676	15	-	159470	160638	ORF-T	YOL086C	ADH1	bothEndsMapped	Manual	7.35291	7.30507	7.92348	7.74693	7.63191	7.37071	0.0560289	0.308664	0.765001	0.84302	FALSE
ST6675	15	-	158918	159462	CUTs	CUT826	CUT826	mapped5	Automatic	1.31731	2.09617	1.55898	0.363776	0.794598	0.232003	-1.19403	-5.50473	0.000460488	0.0054098	FALSE
ST6674	15	-	155211	158918	ORF-T	YOL087C	YOL087C	bothEndsMapped	Manual	3.62991	3.5845	3.71893	3.51923	3.40716	3.22879	-0.259387	-2.3047	0.0482377	0.129923	FALSE
ST6673	15	-	153766	154814	ORF-T	YOL088C	MPD2	bothEndsMapped	Manual	3.07972	3.21138	3.62827	3.97095	3.98225	4.13957	0.724469	4.79616	0.00114661	0.0101438	FALSE
ST6672	15	-	150294	153542	ORF-T	YOL089C	HAL9	bothEndsMapped	Manual	2.84104	2.84637	2.77397	2.45034	2.41908	2.3496	-0.414119	-4.30735	0.00224445	0.0164865	FALSE
ST6671	15	-	146822	147174	CUTs	CUT825	CUT825	bothEndsMapped	Automatic	-0.329922	-0.397371	-0.268811	0.317881	0.0361753	0.0959378	0.482033	4.282	0.00232621	0.0168824	FALSE
ST6670	15	-	141550	142606	ORF-T	YOL094C	RFC4	bothEndsMapped	Manual	3.43299	3.56563	3.83099	3.21768	2.90797	3.55305	-0.383637	-2.16772	0.0600444	0.152035	TRUE
ST6669	15	-	139086	141406	ORF-T	YOL095C	HMI1	mapped5	Manual	1.79441	2.09573	1.86568	1.76701	1.70807	1.84119	-0.146514	-1.2774	0.235218	0.379943	TRUE
ST6668	15	-	138038	139086	ORF-T	YOL096C	COQ3	bothEndsMapped	Manual	2.66356	2.56182	2.93137	2.57923	2.64932	2.76498	-0.0544052	-0.434734	0.674573	0.776369	FALSE
ST6667	15	-	136454	137862	ORF-T	YOL097C	WRS1	bothEndsMapped	Manual	5.68881	5.55115	5.68834	5.51182	5.40585	5.4494	-0.187075	-1.87049	0.0961284	0.207617	FALSE
ST6666	15	-	132486	135934	other	YOL099C, YOL098C	YOL099C, YOL098C	bothEndsMapped	Manual	4.77342	4.89272	4.74488	4.7445	4.7108	4.66189	-0.0979387	-0.989036	0.349938	0.499321	FALSE
ST6665	15	-	126950	128006	ORF-T	YOL101C	IZH4	bothEndsMapped	Manual	3.68379	4.07882	3.07421	1.95559	2.21363	2.47304	-1.39819	-5.74616	0.000342894	0.0044555	FALSE
ST6664	15	-	126006	126710	ORF-T	YOL102C	TPT1	bothEndsMapped	Manual	3.00551	3.03537	2.85163	2.89889	2.95333	2.7701	-0.0900617	-0.840458	0.423642	0.57114	FALSE
ST6663	15	-	113958	116086	ORF-T	YOL105C	WSC3	bothEndsMapped	Manual	3.95748	3.92427	3.7159	3.64913	3.57714	3.44088	-0.310167	-2.71908	0.0248566	0.0812921	FALSE
ST6662	15	-	111190	111926	ORF-T	YOL108C	INO4	bothEndsMapped	Manual	2.88203	2.99134	3.39287	2.81654	3.04286	3.43966	0.010942	0.058071	0.955033	0.972281	FALSE
ST6661	15	-	108126	109054	ORF-T	YOL111C	MDY2	bothEndsMapped	Manual	4.48138	4.65611	4.81259	4.78138	4.66656	4.66023	0.0526977	0.45183	0.662689	0.76798	FALSE
ST6660	15	-	105790	106358	CUTs	CUT824	CUT824	bothEndsMapped	Automatic	-0.082238	-0.0782065	0.189754	0.518585	0.411292	0.51379	0.471453	4.142	0.0028393	0.0191927	FALSE
ST6659	15	-	103286	103950	ORF-T	YOL114C	YOL114C	bothEndsMapped	Manual	1.03904	0.633384	0.949133	1.24765	0.926331	1.79363	0.448683	2.09618	0.0672933	0.16361	FALSE
ST6658	15	-	101062	101262	SUTs	SUT767	SUT767	bothEndsMapped	Manual	2.15209	2.65738	1.99942	2.3156	1.67546	2.39291	-0.14164	-0.624368	0.548761	0.68122	FALSE
ST6657	15	-	100814	101062	CUTs	CUT823	CUT823	mapped3	Automatic	0.956259	1.13769	1.01967	1.2258	1.18982	1.26102	0.187672	1.86752	0.0965764	0.208336	FALSE
ST6656	15	-	99102	99470	CUTs	CUT822	CUT822	bothEndsMapped	Automatic	-0.504715	-0.740374	-0.734942	-0.609055	-0.327798	-0.707825	0.111785	0.844991	0.421243	0.569059	FALSE
ST6655	15	-	94838	96430	ORF-T	YOL119C	MCH4	bothEndsMapped	Manual	3.78354	3.47805	3.37913	3.4794	3.28108	3.44598	-0.144753	-1.10042	0.301308	0.450476	FALSE
ST6654	15	-	93278	94430	ORF-T	YOL120C	RPL18A	bothEndsMapped	Manual	3.11739	3.47062	3.18735	2.56163	2.5388	2.41067	-0.754752	-6.1437	0.000214581	0.00328715	FALSE
ST6653	15	-	91942	92918	ORF-T	YOL121C	RPS19A	bothEndsMapped	Manual	2.91577	3.48408	2.66313	2.02918	2.12135	2.21537	-0.899029	-4.63407	0.00142712	0.0117665	FALSE
ST6652	15	-	89558	91654	ORF-T	YOL122C	SMF1	bothEndsMapped	Manual	3.74639	3.4491	3.45025	4.00417	3.79395	3.9559	0.369429	3.00922	0.0156935	0.0596575	FALSE
ST6651	15	-	85310	86790	ORF-T	YOL124C	TRM11	bothEndsMapped	Manual	3.64393	3.88701	3.81753	3.82704	3.8028	3.85824	0.0465367	0.440731	0.670393	0.773826	FALSE
ST6650	15	-	81622	83006	ORF-T	YOL126C	MDH2	bothEndsMapped	Manual	4.98585	5.08026	5.04522	5.13587	4.67685	4.85385	-0.148251	-1.12623	0.290833	0.440337	FALSE
ST6649	15	-	78262	79478	ORF-T	YOL128C	YGK3	bothEndsMapped	Manual	2.00538	2.14305	2.26872	2.33232	2.29468	2.49944	0.236433	2.06164	0.0710907	0.169277	FALSE
ST6648	15	-	73534	73910	SUTs	SUT766	SUT766	bothEndsMapped	Manual	1.00291	0.155869	0.102606	0.860891	1.23179	1.36514	0.732147	3.00763	0.0157328	0.0597265	FALSE
ST6647	15	-	73358	73534	CUTs	CUT821	CUT821	mapped3	Automatic	-0.0323154	-0.0337663	-0.451041	0.0604167	0.748926	0.292882	0.539783	2.80901	0.0215415	0.0737176	FALSE
ST6646	15	-	69246	70094	ORF-T	YOL135C	MED7	bothEndsMapped	Manual	2.60203	2.72576	2.88161	2.71281	2.59301	3.02261	0.0396742	0.285211	0.782304	0.854063	FALSE
ST6645	15	-	67206	69006	ORF-T	YOL136C	PFK27	bothEndsMapped	Manual	5.14194	4.96752	4.82565	5.23874	4.94558	5.15791	0.13571	1.0696	0.314204	0.463091	FALSE
ST6644	15	-	61326	65414	ORF-T	YOL138C	YOL138C	bothEndsMapped	Manual	2.41345	2.54806	2.33357	2.63462	2.567	2.66729	0.191277	1.8386	0.101049	0.214549	FALSE
ST6643	15	-	60270	61110	ORF-T	YOL139C	CDC33	bothEndsMapped	Manual	6.5785	6.49165	6.53586	6.36231	6.59945	6.32051	-0.107916	-0.968563	0.35949	0.508799	FALSE
ST6642	15	-	54542	55350	ORF-T	YOL143C	RIB4	bothEndsMapped	Manual	5.54357	5.75888	5.9829	6.07237	5.91069	5.88032	0.192677	1.44396	0.184546	0.320904	FALSE
ST6641	15	-	49462	52846	ORF-T	YOL145C	CTR9	bothEndsMapped	Manual	3.91551	3.89794	3.82998	3.52809	3.45553	3.85216	-0.269216	-2.13627	0.0631322	0.157171	TRUE
ST6640	15	-	47790	48678	ORF-T	YOL147C	PEX11	bothEndsMapped	Manual	4.64102	4.44434	4.50353	4.64597	4.63954	4.83043	0.175684	1.60319	0.145306	0.27503	FALSE
ST6639	15	-	45790	47630	ORF-T	YOL148C	SPT20	bothEndsMapped	Manual	3.05469	2.98727	3.23593	2.89386	2.87104	3.0206	-0.164132	-1.48715	0.173068	0.30794	FALSE
ST6638	15	-	43438	44782	other	YOL150C	YOL150C	bothEndsMapped	Manual	0.122781	-0.400334	-0.351577	1.28534	0.141985	0.987468	1.01464	3.66136	0.00574898	0.0310927	FALSE
ST6637	15	-	40965	43294	SUTs	SUT765	SUT765	bothEndsMapped	Manual	0.71486	0.55918	0.361829	-0.15052	-0.0702392	-0.0802464	-0.645625	-5.50046	0.000462929	0.00542971	FALSE
ST6636	15	-	39077	40221	SUTs	SUT764	SUT764	bothEndsMapped	Manual	0.865582	1.03956	0.769625	0.836955	0.820998	0.611775	-0.135014	-1.14187	0.284625	0.433683	FALSE
ST6635	15	-	36765	38605	other	YOL153C	YOL153C	bothEndsMapped	Manual	2.3936	2.01074	2.35601	2.56762	2.85522	2.59497	0.419155	3.00162	0.0158823	0.0600292	FALSE
ST6634	15	-	34573	35637	SUTs	SUT763	SUT763	bothEndsMapped	Manual	0.452211	0.379027	0.076833	0.38911	0.0117099	0.522662	0.00513696	0.0319918	0.975217	0.984012	FALSE
ST6633	15	-	28663	31685	ORF-T	YOL155C	HPF1	bothEndsMapped	Manual	3.45435	3.51212	3.33073	5.73223	5.90332	5.45714	2.26516	16.9502	7.47288e-08	9.70407e-06	FALSE
ST6632	15	-	19173	21629	ORF-T	YOL158C	ENB1	bothEndsMapped	Manual	4.10655	4.03159	4.20618	3.79005	3.53987	3.5574	-0.485665	-4.28761	0.00230786	0.0167827	FALSE
ST6631	15	-	17117	18029	ORF-T	YOL159C	YOL159C	bothEndsMapped	Manual	3.05984	2.74717	2.43699	2.93649	3.15105	3.27643	0.373319	2.21512	0.0556684	0.144167	FALSE
ST6630	15	-	14693	15613	ORF-T	YOL159C-A	YOL159C-A	bothEndsMapped	Manual	1.3901	1.48387	1.59276	1.11145	1.09355	1.40226	-0.286493	-2.34779	0.0450216	0.124202	FALSE
ST6629	15	-	6957	7933	SUTs	SUT762	SUT762	bothEndsMapped	Manual	0.940821	0.928436	1.00179	0.293248	0.237841	0.349992	-0.663321	-6.87615	9.52411e-05	0.00188044	FALSE
ST6628	15	-	5589	6893	SUTs	SUT761	SUT761	bothEndsMapped	Manual	1.32552	1.95731	1.34084	1.66525	1.59864	1.72135	0.120521	0.701434	0.501767	0.639661	FALSE
ST6627	14	-	777520	779200	ORF-T	YNR074C	AIF1	bothEndsMapped	Manual	-0.57371	-0.567241	-0.516073	3.42049	3.3629	3.61651	4.01898	37.4803	9.55642e-11	6.94943e-08	FALSE
ST6626	14	-	771664	776344	ORF-T	YNR073C	YNR073C	bothEndsMapped	Manual	-0.550928	-0.722767	-0.711198	2.25006	1.83145	2.31697	2.79445	19.344	2.49235e-08	4.08103e-06	FALSE
ST6625	14	-	770480	771664	ORF-T	YNR071C	YNR071C	mapped3	Manual	-0.617329	-0.649362	-0.686976	0.0201168	0.012323	0.364973	0.783693	6.37373	0.000165114	0.00274135	FALSE
ST6624	14	-	766608	769384	SUTs	SUT760	SUT760	bothEndsMapped	Manual	-0.716543	-0.755257	-0.612478	2.3286	2.06722	2.13354	2.87121	25.8687	2.18374e-09	5.24804e-07	FALSE
ST6623	14	-	764728	766608	SUTs	SUT759	SUT759	mapped3	Manual	-0.484793	-0.721983	-0.531418	1.45396	1.27964	1.22844	1.90008	16.5149	9.2696e-08	1.14252e-05	FALSE
ST6622	14	-	763088	764024	SUTs	SUT758	SUT758	mapped5	Manual	-0.29807	-0.549713	-0.567676	-0.0918761	-0.1776	-0.0475276	0.366152	3.2341	0.011041	0.0475932	FALSE
ST6621	14	-	759808	763088	other	YNR068C, YNR069C	YNR068C, BSC5	bothEndsMapped	Manual	2.41504	2.17986	2.21645	2.31214	2.11541	1.94083	-0.147659	-1.14989	0.281487	0.430295	FALSE
ST6620	14	-	755608	759144	ORF-T	YNR067C	DSE4	bothEndsMapped	Manual	5.56471	5.59665	5.58357	6.00305	5.86338	5.90659	0.342699	3.53219	0.00698635	0.0354366	FALSE
ST6619	14	-	750360	755024	ORF-T	YNR065C, YNR066C	YNR065C, YNR066C	bothEndsMapped	Manual	3.72722	3.66989	3.6392	3.81077	3.61413	3.48758	-0.0412785	-0.361468	0.726563	0.814235	FALSE
ST6618	14	-	748904	750032	ORF-T	YNR064C	YNR064C	bothEndsMapped	Manual	-0.0809912	-0.0488987	0.148304	0.541056	-0.0181461	0.505549	0.336682	2.074	0.069708	0.167264	FALSE
ST6617	14	-	744168	744976	ORF-T	YNR062C	YNR062C	bothEndsMapped	Manual	0.920164	0.471105	0.464713	0.217588	0.394873	-0.00704453	-0.416855	-2.60449	0.0298475	0.0928758	FALSE
ST6616	14	-	742544	743632	ORF-T	YNR061C	YNR061C	bothEndsMapped	Manual	4.31191	4.09841	3.89962	5.33452	5.24889	5.11174	1.1284	8.60055	1.76547e-05	0.000597139	FALSE
ST6615	14	-	740432	742216	SUTs	SUT757	SUT757	bothEndsMapped	Manual	1.37545	1.68072	0.952736	1.81656	1.3479	1.48811	0.214553	1.09226	0.304684	0.453936	FALSE
ST6614	14	-	736216	736480	CUTs	CUT820	CUT820	bothEndsMapped	Automatic	-0.490123	0.0220776	-0.731189	0.435232	0.152246	1.13931	0.975342	3.62849	0.0060401	0.032061	FALSE
ST6613	14	-	735848	736160	SUTs	SUT756	SUT756	bothEndsMapped	Manual	0.497252	0.338482	-0.0406311	2.41088	2.11915	2.30067	2.01187	13.0022	6.60522e-07	5.78712e-05	FALSE
ST6612	14	-	733280	734184	ORF-T	YNR056C, YNR057C	BIO5, BIO4	bothEndsMapped	Manual	2.33526	2.51684	2.23727	2.48867	2.26711	2.03226	-0.100447	-0.712238	0.495384	0.634455	FALSE
ST6611	14	-	728112	730648	ORF-T	YNR055C	HOL1	bothEndsMapped	Manual	4.68475	4.68072	4.49245	4.89206	4.76593	4.59033	0.130138	1.09742	0.302546	0.451677	FALSE
ST6610	14	-	727464	727792	other	YNRCdelta9	YNRCdelta9	bothEndsMapped	Manual	0.428387	0.443716	1.00803	0.400916	1.77733	1.25337	0.517161	1.62479	0.140607	0.269064	FALSE
ST6609	14	-	723336	724344	ORF-T	YNR054C	ESF2	bothEndsMapped	Manual	2.56369	2.92454	2.96464	3.065	3.0459	2.86798	0.175341	1.30458	0.226219	0.369927	FALSE
ST6608	14	-	721000	723160	ORF-T	YNR053C, snR191	NOG2, SNR191	bothEndsMapped	Manual	4.41501	4.94775	4.73672	4.60494	4.51866	4.69916	-0.092238	-0.63456	0.542401	0.675863	FALSE
ST6607	14	-	719360	720776	ORF-T	YNR052C	POP2	bothEndsMapped	Manual	4.60628	4.52819	4.45742	4.39553	4.32961	4.35129	-0.17182	-1.75207	0.115615	0.235655	FALSE
ST6606	14	-	716384	719072	ORF-T	YNR051C	BRE5	bothEndsMapped	Manual	4.83975	4.74995	4.97514	4.68945	4.83205	4.78727	-0.0853574	-0.798783	0.446142	0.590847	FALSE
ST6605	14	-	714000	715944	ORF-T	YNR050C	LYS9	bothEndsMapped	Manual	5.02856	5.10995	5.11003	5.17975	5.41478	5.36565	0.237212	2.22889	0.0544563	0.141926	FALSE
ST6604	14	-	712872	713744	ORF-T	YNR049C	MSO1	bothEndsMapped	Manual	3.21777	3.3982	3.40215	3.35686	2.59809	2.63256	-0.476868	-2.41215	0.0406118	0.115491	FALSE
ST6603	14	-	707120	707560	CUTs	CUT819	CUT819	bothEndsMapped	Automatic	0.14209	-0.109724	0.373986	0.35467	0.418319	0.504015	0.290217	2.12658	0.0641136	0.158853	FALSE
ST6602	14	-	705328	705944	SUTs	SUT755	SUT755	bothEndsMapped	Manual	-0.537278	-0.692721	-0.642305	-0.48607	-0.656422	-0.668573	0.020413	0.19298	0.851503	0.904705	FALSE
ST6601	14	-	700544	701712	ORF-T	YNR041C	COQ2	bothEndsMapped	Manual	3.35598	3.63237	3.76148	3.7628	3.66846	3.65273	0.111389	0.884689	0.400636	0.549185	FALSE
ST6600	14	-	697592	699472	ORF-T	YNR039C	ZRG17	bothEndsMapped	Manual	3.8046	3.92507	3.89128	3.72378	3.46273	3.51012	-0.308105	-2.78856	0.0222531	0.0753364	FALSE
ST6599	14	-	695000	695360	ORF-T	YNR037C	RSM19	bothEndsMapped	Manual	3.43953	3.33458	3.19872	3.20333	3.39387	3.36888	-0.00224936	-0.0200895	0.984435	0.98988	FALSE
ST6598	14	-	694192	694848	ORF-T	YNR036C	YNR036C	bothEndsMapped	Manual	5.00891	5.0054	5.14217	5.0419	5.30714	5.35058	0.181042	1.53557	0.160955	0.294456	FALSE
ST6597	14	-	693008	694080	ORF-T	YNR035C	ARC35	bothEndsMapped	Manual	5.15722	5.19685	5.32323	5.35952	5.23041	5.27192	0.0615146	0.602323	0.562666	0.691153	FALSE
ST6596	14	-	687160	687552	ORF-T	YNR032C-A	HUB1	bothEndsMapped	Manual	3.72908	3.2161	4.24552	4.19622	4.64231	4.53003	0.725953	3.00067	0.015906	0.0600877	FALSE
ST6595	14	-	680624	685720	ORF-T	YNR031C	SSK2	bothEndsMapped	Manual	3.08934	3.10094	3.26261	2.76237	2.95459	2.80761	-0.309437	-2.87	0.0195538	0.068594	FALSE
ST6594	14	-	677128	678544	ORF-T	YNR029C	YNR029C	bothEndsMapped	Manual	3.03447	3.16314	2.84038	2.82707	2.78615	2.76074	-0.221342	-1.94998	0.0848342	0.191937	FALSE
ST6593	14	-	672976	674736	other	YNR025C, YNR026C	YNR025C, SEC12	bothEndsMapped	Manual	3.56738	3.69201	3.67223	3.32039	3.18235	3.21797	-0.403641	-4.0205	0.00338325	0.0218622	FALSE
ST6592	14	-	669712	670232	ORF-T	YNR022C	MRPL50	bothEndsMapped	Manual	3.50478	3.4318	3.36051	3.64733	3.71312	3.92402	0.329127	2.92493	0.0179253	0.0648844	FALSE
ST6591	14	-	667416	668144	ORF-T	YNR020C	ATP23	bothEndsMapped	Manual	2.60301	2.95642	2.98797	2.06209	2.36591	2.06067	-0.68624	-4.78408	0.00116532	0.0102469	FALSE
ST6590	14	-	663296	663664	CUTs	CUT818	CUT818	bothEndsMapped	Automatic	-0.510723	-0.449475	-0.635213	-0.63278	-0.589183	-0.3533	0.00671599	0.0577621	0.955272	0.972325	FALSE
ST6589	14	-	654632	662456	ORF-T	YNR016C	ACC1	bothEndsMapped	Manual	6.41139	6.61403	6.5109	6.79546	6.82442	6.6348	0.239453	2.20287	0.0567684	0.145703	FALSE
ST6588	14	-	652480	653208	SUTs	SUT754	SUT754	bothEndsMapped	Manual	0.68439	0.732623	0.941117	0.576765	0.183767	0.379732	-0.405955	-3.06517	0.0143724	0.056495	FALSE
ST6587	14	-	648936	651752	ORF-T	YNR013C	PHO91	bothEndsMapped	Manual	5.18621	5.00757	5.03301	5.23348	5.27673	5.21279	0.165404	1.63761	0.137881	0.265546	FALSE
ST6586	14	-	644208	646968	ORF-T	YNR011C	PRP2	bothEndsMapped	Manual	2.32029	2.4298	2.41613	2.39086	1.97977	2.54478	-0.083602	-0.557327	0.591662	0.714238	FALSE
ST6585	14	-	638848	640168	ORF-T	YNR007C	ATG3	bothEndsMapped	Manual	2.88932	2.76821	2.94502	2.81013	2.57042	2.64919	-0.190941	-1.72928	0.119764	0.241856	FALSE
ST6584	14	-	635432	636864	SUTs	SUT753	SUT753	bothEndsMapped	Manual	1.79825	1.53625	1.26844	2.27234	2.04558	1.89612	0.537034	3.38339	0.00876806	0.0408465	FALSE
ST6583	14	-	634024	635328	ORF-T	YNR003C	RPC34	bothEndsMapped	Manual	4.14496	4.19988	4.2104	4.24239	4.23004	4.34982	0.0890055	0.915824	0.384984	0.534479	FALSE
ST6582	14	-	632872	633904	ORF-T	YNR002C	ATO2	bothEndsMapped	Manual	1.03786	0.23558	0.209455	1.47028	0.959646	0.348175	0.431736	1.41728	0.191965	0.329783	FALSE
ST6581	14	-	629464	631248	ORF-T	YNR001C	CIT1	bothEndsMapped	Manual	4.846	4.61042	4.78443	5.53976	5.56448	5.42881	0.764066	7.05498	7.88501e-05	0.00166685	FALSE
ST6580	14	-	626112	627192	ORF-T	YNL002C	RLP7	bothEndsMapped	Manual	4.8715	5.19955	4.74806	4.46283	4.58447	4.7041	-0.355907	-2.5562	0.0322448	0.0981105	FALSE
ST6579	14	-	624576	625896	ORF-T	YNL003C	PET8	bothEndsMapped	Manual	3.27394	3.43429	3.49	3.92723	3.61635	3.76457	0.369972	3.09034	0.0138162	0.0551436	FALSE
ST6578	14	-	621248	622480	ORF-T	YNL005C	MRP7	bothEndsMapped	Manual	3.41898	3.47295	3.28298	3.45241	3.34239	3.57597	0.0652882	0.590764	0.570037	0.696925	FALSE
ST6577	14	-	618472	619744	ORF-T	YNL007C	SIS1	bothEndsMapped	Manual	6.21443	5.99151	6.04863	6.24251	6.28736	6.12852	0.134609	1.24321	0.24696	0.392545	TRUE
ST6576	14	-	616184	618256	ORF-T	YNL008C	ASI3	bothEndsMapped	Manual	3.18107	2.9554	3.20981	3.52447	3.37029	3.54103	0.36317	3.18479	0.0119209	0.0500801	FALSE
ST6575	14	-	611672	613432	ORF-T	YNL011C	YNL011C	bothEndsMapped	Manual	2.56341	2.65337	2.37133	2.81442	2.40128	2.78226	0.13662	0.963609	0.36183	0.511117	FALSE
ST6574	14	-	610000	611104	SUTs	SUT752	SUT752	bothEndsMapped	Manual	2.08974	1.95446	1.41662	2.51265	2.24659	2.12414	0.47419	2.54838	0.0326509	0.0989736	FALSE
ST6573	14	-	604472	605248	SUTs	SUT751	SUT751	bothEndsMapped	Manual	0.0563504	0.145153	0.269258	0.413398	0.646277	0.766698	0.45187	3.63896	0.00594575	0.0316851	FALSE
ST6572	14	-	595464	597664	ORF-T	YNL020C	ARK1	bothEndsMapped	Manual	3.36309	3.34231	3.31487	3.37799	3.21586	3.29351	-0.0443016	-0.449962	0.663983	0.769112	FALSE
ST6571	14	-	591336	592920	ORF-T	YNL022C	YNL022C	bothEndsMapped	Manual	3.44295	3.82423	3.72442	3.63447	3.52689	3.66025	-0.0566631	-0.455386	0.66023	0.765985	FALSE
ST6570	14	-	588224	591216	ORF-T	YNL023C	FAP1	bothEndsMapped	Manual	2.72607	2.94022	2.88847	2.6421	2.54988	2.71536	-0.215806	-2.00321	0.0779908	0.181114	FALSE
ST6569	14	-	587056	587864	ORF-T	YNL024C	YNL024C	bothEndsMapped	Manual	3.0014	3.08357	3.15529	3.0267	3.18258	3.10446	0.0244927	0.239563	0.81634	0.880384	FALSE
ST6568	14	-	586344	586903	ORF-T	YNL024C-A	YNL024C-A	bothEndsMapped	Manual	4.83538	4.60705	4.77453	4.25894	4.01385	4.28709	-0.552358	-4.61864	0.00145746	0.0119354	FALSE
ST6567	14	-	583667	585374	ORF-T	YNL025C	SSN8	bothEndsMapped	Manual	3.79549	3.73728	3.64937	3.56311	3.44539	3.60693	-0.188904	-1.84235	0.100457	0.213666	TRUE
ST6566	14	-	577144	578816	ORF-T	YNL029C	KTR5	bothEndsMapped	Manual	2.57184	2.70405	2.53729	2.91349	2.83133	3.01065	0.314096	2.98822	0.016221	0.0609294	FALSE
ST6565	14	-	575398	576166	ORF-T	YNL031C	HHT2	bothEndsMapped	Manual	7.10831	7.25952	7.39912	7.15107	6.95291	6.98931	-0.224553	-1.92337	0.0884657	0.196795	TRUE
ST6564	14	-	568312	569768	ORF-T	YNL035C	YNL035C	bothEndsMapped	Manual	3.4732	3.5966	3.35219	3.2615	2.98697	3.2446	-0.30964	-2.5607	0.0320131	0.0976344	FALSE
ST6563	14	-	557816	559136	ORF-T	YNL037C	IDH1	bothEndsMapped	Manual	5.08156	5.00494	5.25048	6.11098	5.93167	6.12244	0.942706	8.31979	2.27863e-05	0.000708129	FALSE
ST6562	14	-	549304	552048	ORF-T	YNL041C	COG6	bothEndsMapped	Manual	2.7614	2.85578	2.69508	2.6951	2.69861	2.74293	-0.0585373	-0.59421	0.567834	0.69505	FALSE
ST6561	14	-	545040	546048	other	YNL043C	YNL043C	bothEndsMapped	Manual	-0.380239	-0.12873	-0.233392	-0.0486607	0.00268297	-0.026827	0.223185	2.11105	0.0657188	0.162057	FALSE
ST6560	14	-	542120	543136	SUTs	SUT750	SUT750	bothEndsMapped	Manual	0.633475	0.830871	0.993139	1.27204	1.11578	1.51972	0.483354	3.40439	0.00849003	0.039935	FALSE
ST6559	14	-	539824	542064	ORF-T	YNL047C	SLM2	bothEndsMapped	Manual	2.79049	2.96995	3.01756	2.86562	2.71978	2.72841	-0.154727	-1.42029	0.191115	0.328556	FALSE
ST6558	14	-	535184	537960	ORF-T	YNL049C	SFB2	bothEndsMapped	Manual	4.02578	3.8333	4.29505	3.93221	3.99069	4.01797	-0.0710854	-0.540398	0.602779	0.72253	FALSE
ST6557	14	-	534040	535040	ORF-T	YNL050C	YNL050C	bothEndsMapped	Manual	2.51014	2.76622	2.52769	2.52989	2.395	2.86235	-0.00560203	-0.0388	0.969945	0.981007	FALSE
ST6556	14	-	529848	531456	SUTs	SUT749	SUT749	bothEndsMapped	Manual	0.0672938	-0.073277	0.202058	0.305824	0.0650022	0.306562	0.160438	1.32865	0.218497	0.361053	FALSE
ST6555	14	-	529160	529560	CUTs	CUT817	CUT817	bothEndsMapped	Automatic	0.948582	0.801631	0.299363	1.34686	1.19248	0.999182	0.496314	2.79683	0.0219625	0.0745617	FALSE
ST6554	14	-	525560	525824	CUTs	CUT816	CUT816	bothEndsMapped	Automatic	0.791217	1.23712	1.13828	1.48447	0.99064	1.1635	0.157332	0.957345	0.364805	0.51442	FALSE
ST6553	14	-	517832	519168	other	YNL055C, tD(GUC)N	POR1, tD(GUC)N	bothEndsMapped	Manual	6.46781	6.47577	6.82981	6.88613	6.89084	6.76459	0.256054	2.01968	0.0759828	0.178241	FALSE
ST6552	14	-	515648	516776	ORF-T	YNL058C	YNL058C	bothEndsMapped	Manual	4.85986	5.02378	5.24377	5.84646	5.55961	5.54307	0.607246	4.41145	0.00193962	0.0148438	FALSE
ST6551	14	-	512512	514984	ORF-T	YNL059C	ARP5	bothEndsMapped	Manual	3.01892	2.98746	3.20662	2.93663	2.85216	3.01732	-0.135631	-1.24642	0.245836	0.391186	TRUE
ST6550	14	-	508632	510264	ORF-T	YNL062C	GCD10	bothEndsMapped	Manual	3.5254	3.71902	3.5685	3.59829	3.54528	3.68206	0.00423626	0.0405086	0.968622	0.980487	FALSE
ST6549	14	-	505672	507312	ORF-T	YNL064C	YDJ1	bothEndsMapped	Manual	6.15228	6.17181	6.23385	6.3239	6.31033	6.23906	0.105117	1.09704	0.302704	0.451819	TRUE
ST6548	14	-	495551	498527	ORF-T	YNL068C	FKH2	bothEndsMapped	Manual	3.60234	3.74434	3.83026	3.74594	3.70198	3.75783	0.00960218	0.0924682	0.928467	0.955265	FALSE
ST6547	14	-	493727	495047	ORF-T	YNL069C	RPL16B	bothEndsMapped	Manual	6.67444	6.89937	7.01657	7.05521	6.97469	7.05322	0.164244	1.40633	0.195085	0.333252	FALSE
ST6546	14	-	486591	488191	ORF-T	YNL074C	MLF3	bothEndsMapped	Manual	5.20568	5.28451	5.21358	5.53318	5.43042	5.42995	0.229926	2.36887	0.0435275	0.121509	FALSE
ST6545	14	-	483655	485263	CUTs	CUT815	CUT815	bothEndsMapped	Automatic	-0.404368	-0.417251	-0.318876	0.0937259	-0.165706	-0.163902	0.301538	2.69582	0.0257962	0.0834606	FALSE
ST6544	14	-	479423	480359	CUTs	CUT814	CUT814	mapped5	Automatic	-0.298357	-0.56583	-0.383286	-0.0530873	0.451326	0.254205	0.633306	4.30646	0.00224728	0.0164906	FALSE
ST6543	14	-	478399	479423	ORF-T	YNL079C	TPM1	bothEndsMapped	Manual	5.97401	5.91124	5.93721	5.97604	5.76113	5.97302	-0.0374226	-0.355093	0.731163	0.817536	FALSE
ST6542	14	-	476847	478207	ORF-T	YNL080C	EOS1	bothEndsMapped	Manual	4.59779	4.91002	4.53613	4.87412	4.90832	4.30372	0.0140747	0.0775419	0.939985	0.9633	FALSE
ST6541	14	-	476023	476663	ORF-T	YNL081C	SWS2	bothEndsMapped	Manual	4.1424	4.21933	4.31546	4.32114	4.29565	4.34906	0.096223	0.968962	0.359302	0.508632	FALSE
ST6540	14	-	469927	471167	ORF-T	YNL084C	END3	bothEndsMapped	Manual	4.00498	4.2545	4.42532	4.27869	4.18389	4.1967	-0.00850776	-0.0672809	0.947913	0.967741	FALSE
ST6539	14	-	466119	466639	SUTs	SUT748	SUT748	bothEndsMapped	Manual	0.294072	0.425556	0.0593976	0.648512	1.25268	0.99622	0.706129	4.192	0.00264335	0.0184486	FALSE
ST6538	14	-	458799	459431	CUTs	CUT813	CUT813	bothEndsMapped	Automatic	-0.270779	-0.379387	-0.369867	-0.179685	-0.218281	-0.335266	0.0956006	0.948121	0.369219	0.518733	FALSE
ST6537	14	-	444791	447007	ORF-T	YNL095C	YNL095C	bothEndsMapped	Manual	2.98427	2.89281	2.74274	2.98066	3.10117	3.20936	0.223788	1.9663	0.0826768	0.188649	FALSE
ST6536	14	-	443215	444383	ORF-T	YNL096C	RPS7B	bothEndsMapped	Manual	6.54963	6.69795	6.70439	6.71749	6.59366	6.6295	-0.00377197	-0.036971	0.971361	0.98164	FALSE
ST6535	14	-	441207	442511	ORF-T	YNL097C	PHO23	bothEndsMapped	Manual	2.33557	2.59998	2.66008	2.58473	2.47445	2.5504	0.00464967	0.0396647	0.969276	0.980739	FALSE
ST6534	14	-	439543	440887	other	YNL098C, YNL097C-B	RAS2, YNL097C-B	bothEndsMapped	Manual	5.04945	4.84085	5.2582	4.78856	4.56616	4.69806	-0.365241	-2.77236	0.0228342	0.0764741	FALSE
ST6533	14	-	438319	439351	ORF-T	YNL099C	OCA1	bothEndsMapped	Manual	3.57539	3.71864	3.83595	3.91025	3.50835	3.5699	-0.0471589	-0.345934	0.737792	0.823013	FALSE
ST6532	14	-	434271	434591	CUTs	CUT812	CUT812	bothEndsMapped	Automatic	0.926401	0.537649	-0.0295422	0.379142	-0.138585	0.588709	-0.201747	-0.780831	0.456078	0.598586	FALSE
ST6531	14	-	424799	427255	ORF-T	YNL104C	LEU4	bothEndsMapped	Manual	6.57113	6.56282	6.49863	7.01571	7.00774	6.81046	0.400445	3.82912	0.00447792	0.0264959	FALSE
ST6530	14	-	420967	424591	ORF-T	YNL106C	INP52	bothEndsMapped	Manual	2.78269	2.61791	2.44697	2.45064	2.05648	2.16575	-0.39157	-2.80566	0.0216565	0.0738678	FALSE
ST6529	14	-	418847	419863	ORF-T	YNL108C	YNL108C	bothEndsMapped	Manual	3.77866	4.13475	3.89612	3.75401	3.68598	4.04242	-0.109043	-0.784024	0.4543	0.597516	FALSE
ST6528	14	-	417743	418575	ORF-T	YNL110C	NOP15	bothEndsMapped	Manual	3.89551	4.15378	4.359	4.03308	3.9512	4.2118	-0.0707381	-0.502604	0.627994	0.742203	FALSE
ST6527	14	-	416671	417535	ORF-T	YNL111C	CYB5	bothEndsMapped	Manual	5.15042	5.39321	5.32153	5.55359	5.66261	5.66808	0.339703	3.14544	0.0126753	0.0520862	FALSE
ST6526	14	-	410007	412119	ORF-T	YNL115C	YNL115C	bothEndsMapped	Manual	3.54868	3.54839	3.68986	3.76244	3.9232	3.75697	0.21856	2.08271	0.0687495	0.165875	FALSE
ST6525	14	-	407703	408103	CUTs	CUT811	CUT811	bothEndsMapped	Automatic	1.01861	0.947989	0.997902	1.34372	1.42023	0.859374	0.219609	1.43947	0.185777	0.32235	FALSE
ST6524	14	-	402543	405615	ORF-T	YNL118C	DCP2	bothEndsMapped	Manual	3.5339	3.89034	3.90892	3.93466	3.76457	4.00149	0.122521	0.915466	0.385161	0.534562	FALSE
ST6523	14	-	398463	400591	ORF-T	YNL121C	TOM70	bothEndsMapped	Manual	5.15147	5.00207	5.40123	4.90047	5.1353	5.20522	-0.104592	-0.760004	0.467789	0.610949	FALSE
ST6522	14	-	397783	398359	ORF-T	YNL122C	YNL122C	bothEndsMapped	Manual	3.67918	3.34238	3.30674	3.20943	3.33738	3.48916	-0.0974437	-0.721031	0.490228	0.630071	FALSE
ST6521	14	-	390055	392367	ORF-T	YNL125C	ESBP6	bothEndsMapped	Manual	3.32935	3.39229	3.36865	3.58866	3.47949	3.40107	0.126313	1.25556	0.242661	0.388002	FALSE
ST6520	14	-	379439	380871	ORF-T	YNL130C	CPT1	bothEndsMapped	Manual	5.49652	5.48699	5.72397	6.22347	6.06024	6.05222	0.542815	4.78746	0.00116005	0.0102319	FALSE
ST6519	14	-	374175	374727	ORF-T	YNL133C	FYV6	bothEndsMapped	Manual	1.85213	1.86903	2.21257	2.00367	1.71163	1.9882	-0.076743	-0.552591	0.594761	0.716196	FALSE
ST6518	14	-	372367	373647	ORF-T	YNL134C	YNL134C	bothEndsMapped	Manual	5.97744	5.75342	5.76053	5.36274	5.44264	5.35248	-0.44451	-4.14611	0.00282262	0.0191651	FALSE
ST6517	14	-	371471	372255	ORF-T	YNL135C	FPR1	bothEndsMapped	Manual	6.55067	6.64535	6.93339	7.00956	7.0379	6.86105	0.259698	2.03958	0.0736236	0.174045	FALSE
ST6516	14	-	371271	371471	CUTs	CUT810	CUT810	mapped3	Automatic	1.67091	1.78359	1.40261	2.25496	1.46515	1.79454	0.219181	1.10646	0.29883	0.448252	FALSE
ST6515	14	-	368399	370167	ORF-T	YNL137C	NAM9	bothEndsMapped	Manual	4.27748	4.31168	4.40096	3.96738	3.90669	4.0886	-0.342484	-3.33391	0.00946147	0.0431282	FALSE
ST6514	14	-	366271	366503	CUTs	CUT809	CUT809	bothEndsMapped	Automatic	-0.258842	-0.584374	-0.343566	0.568602	-0.213755	-0.545101	0.332176	1.31001	0.224458	0.368118	FALSE
ST6513	14	-	360767	365823	ORF-T	YNL140C, YNL139C	YNL140C, RLR1	bothEndsMapped	Manual	3.57055	3.58855	3.67217	3.76433	3.83443	3.63432	0.133942	1.29801	0.228367	0.372268	FALSE
ST6512	14	-	358927	359239	CUTs	CUT808	CUT808	bothEndsMapped	Automatic	0.627115	1.38676	-0.118809	0.628108	0.23537	0.571797	-0.153264	-0.474212	0.647282	0.75636	FALSE
ST6511	14	-	358471	358927	CUTs	CUT807	CUT807	mapped3	Automatic	-0.329119	-0.0300859	-0.538721	-0.515777	-0.459292	-0.515755	-0.197633	-1.43457	0.18713	0.324144	FALSE
ST6510	14	-	356375	356943	other	YNL143C	YNL143C	bothEndsMapped	Manual	3.94977	4.15876	4.08761	4.11697	4.4888	4.40656	0.272064	2.12969	0.0637971	0.158339	FALSE
ST6509	14	-	352847	355159	ORF-T	YNL144C	YNL144C	bothEndsMapped	Manual	2.11397	1.83904	2.26386	2.12481	1.94724	2.13005	-0.00492705	-0.0371981	0.971185	0.98164	FALSE
ST6508	14	-	349799	350719	ORF-T	YNL148C	ALF1	mapped5	Manual	2.59997	2.27178	2.54374	1.91702	2.25792	2.34417	-0.298792	-2.04272	0.0732571	0.173413	FALSE
ST6507	14	-	349247	349799	ORF-T	YNL149C	PGA2	bothEndsMapped	Manual	4.531	4.9	4.93703	4.83217	4.7631	5.08431	0.103848	0.717458	0.492319	0.63153	FALSE
ST6506	14	-	347671	348591	ORF-T	YNL151C	RPC31	bothEndsMapped	Manual	4.23867	4.52573	4.53013	4.40867	4.17384	4.35437	-0.119215	-0.963412	0.361923	0.511147	FALSE
ST6505	14	-	343551	346103	ORF-T	YNL154C, YNL153C	YCK2, GIM3	bothEndsMapped	Manual	4.89164	4.97227	4.94023	4.8096	4.65825	4.85802	-0.159421	-1.55345	0.156677	0.289026	FALSE
ST6504	14	-	340983	342183	ORF-T	YNL156C	NSG2	bothEndsMapped	Manual	4.47847	4.27226	4.13881	4.66532	4.67831	4.62703	0.360368	3.12803	0.0130247	0.0528893	FALSE
ST6503	14	-	338071	339399	ORF-T	YNL159C	ASI2	bothEndsMapped	Manual	3.63778	3.36449	4.03891	3.05756	3.03682	3.40198	-0.514936	-2.8261	0.0209644	0.0722526	FALSE
ST6502	14	-	335175	337743	SUTs	SUT747	SUT747	bothEndsMapped	Manual	0.709489	0.759588	0.94558	0.398569	0.103281	0.158536	-0.584757	-4.79715	0.00114511	0.0101428	FALSE
ST6501	14	-	326639	330135	ORF-T	YNL163C	RIA1	bothEndsMapped	Manual	3.45671	3.71962	3.61285	3.58026	3.5199	3.80127	0.0374173	0.308085	0.765427	0.843106	FALSE
ST6500	14	-	325191	326495	ORF-T	YNL164C	IBD2	bothEndsMapped	Manual	2.31674	2.59799	2.60184	2.4762	2.41052	2.69876	0.022972	0.179722	0.861578	0.911339	FALSE
ST6499	14	-	322151	323599	ORF-T	YNL166C	BNI5	bothEndsMapped	Manual	2.88099	2.89341	3.11761	2.75414	2.88305	3.40271	0.0492978	0.285448	0.782128	0.854063	TRUE
ST6498	14	-	319255	321711	ORF-T	YNL167C	SKO1	bothEndsMapped	Manual	4.26936	4.49374	4.16422	4.31416	4.24766	4.10786	-0.0858854	-0.707185	0.498363	0.636738	FALSE
ST6497	14	-	317887	318871	ORF-T	YNL168C	FMP41	bothEndsMapped	Manual	4.53528	4.39131	4.51596	4.65397	5.10958	4.70117	0.340722	2.44842	0.0383189	0.111018	FALSE
ST6496	14	-	316079	317887	ORF-T	YNL169C	PSD1	mapped3	Manual	4.61062	4.8413	4.9604	5.20741	5.3469	5.3911	0.511026	4.17693	0.00270083	0.0185821	FALSE
ST6495	14	-	308839	310319	ORF-T	YNL173C	MDG1	bothEndsMapped	Manual	3.31566	2.74595	3.2188	3.19312	3.28135	3.43173	0.208597	1.30844	0.224966	0.368459	FALSE
ST6494	14	-	307311	308663	ORF-T	YNL175C	NOP13	bothEndsMapped	Manual	4.34206	4.72771	4.5547	4.32012	4.02236	4.4539	-0.276028	-1.85816	0.0980035	0.210293	FALSE
ST6493	14	-	304935	307175	ORF-T	YNL176C	YNL176C	bothEndsMapped	Manual	4.43589	4.52981	4.51185	4.84199	4.40793	4.71148	0.161284	1.24678	0.245709	0.391112	FALSE
ST6492	14	-	303479	304663	ORF-T	YNL177C	MRPL22	bothEndsMapped	Manual	3.3112	3.34731	3.41586	3.08726	3.18914	3.08647	-0.237169	-2.42556	0.0397486	0.113845	FALSE
ST6491	14	-	299639	300863	other	YNL180C, YNL179C	RHO5, YNL179C	bothEndsMapped	Manual	4.3344	4.17879	4.34794	4.04573	3.97847	3.94638	-0.29685	-2.91662	0.0181625	0.0652558	FALSE
ST6490	14	-	295839	298119	ORF-T	YNL182C	IPI3	bothEndsMapped	Manual	4.09695	4.31189	4.24263	3.96223	3.75029	4.13821	-0.26691	-2.08608	0.0683828	0.165264	FALSE
ST6489	14	-	293055	295727	ORF-T	YNL183C	NPR1	bothEndsMapped	Manual	4.63088	4.48614	4.56737	4.43888	4.48277	4.4322	-0.110182	-1.12958	0.289496	0.438689	FALSE
ST6488	14	-	291935	292775	ORF-T	YNL185C, YNL184C	MRPL19, YNL184C	bothEndsMapped	Manual	4.0503	3.91579	4.0299	4.07604	4.2542	3.904	0.0794152	0.666419	0.522802	0.657867	FALSE
ST6487	14	-	275271	276079	CUTs	CUT806	CUT806	bothEndsMapped	Automatic	0.69461	0.399666	0.680407	0.878057	0.577981	0.739596	0.140317	1.09426	0.303852	0.45316	FALSE
ST6486	14	-	272487	273703	ORF-T	YNL194C	YNL194C	bothEndsMapped	Manual	1.67616	1.01577	1.41879	2.21195	2.25208	1.87165	0.741657	4.09616	0.00303265	0.0201911	FALSE
ST6485	14	-	271543	272399	ORF-T	YNL195C	YNL195C	bothEndsMapped	Manual	1.30514	1.05525	1.21963	0.417119	0.524158	0.808102	-0.610211	-4.61309	0.00146853	0.0119587	FALSE
ST6484	14	-	266935	269959	ORF-T	YNL197C	WHI3	bothEndsMapped	Manual	5.40544	5.42247	5.36295	5.60634	5.45324	5.54107	0.136599	1.39099	0.19953	0.338418	TRUE
ST6483	14	-	264807	266671	ORF-T	YNL199C, YNL198C	GCR2, YNL198C	bothEndsMapped	Manual	3.10104	3.48536	3.21365	3.10875	3.02726	3.15176	-0.170757	-1.37978	0.202832	0.342863	FALSE
ST6482	14	-	263655	264583	ORF-T	YNL200C	YNL200C	bothEndsMapped	Manual	3.72521	3.43415	3.59955	3.86693	3.27721	3.57664	-0.0127081	-0.0795209	0.938457	0.962005	FALSE
ST6481	14	-	260447	263471	ORF-T	YNL201C	PSY2	bothEndsMapped	Manual	3.35155	3.7923	3.56819	3.22066	3.05578	2.99106	-0.481514	-3.55168	0.00678297	0.0347609	FALSE
ST6480	14	-	258383	260375	other	YNL205C, YNL204C, YNL203C	YNL205C, SPS18, YNL203C	bothEndsMapped	Manual	1.19143	1.32281	1.39565	0.77025	0.773878	0.557191	-0.602858	-5.35736	0.000553463	0.00612946	FALSE
ST6479	14	-	256639	258191	ORF-T	YNL206C, YNL205C	RTT106, YNL205C	bothEndsMapped	Manual	2.89757	2.80298	2.83987	3.08495	2.73132	3.33665	0.204167	1.3341	0.21678	0.359504	FALSE
ST6478	14	-	250783	251743	SUTs	SUT746	SUT746	bothEndsMapped	Manual	1.09526	1.43403	1.02196	2.18884	2.68141	2.431	1.25	7.80454	3.70735e-05	0.000994199	FALSE
ST6477	14	-	249847	250335	ORF-T	YNL211C	YNL211C	bothEndsMapped	Manual	2.77398	3.02048	2.67521	2.22585	2.47928	2.29055	-0.491334	-3.85496	0.00431028	0.025795	FALSE
ST6476	14	-	246383	247207	ORF-T	YNL213C	YNL213C	bothEndsMapped	Manual	2.52644	2.91566	2.6986	2.54789	2.59508	2.82465	-0.0576892	-0.430359	0.67763	0.778703	TRUE
ST6475	14	-	240887	241343	CUTs	CUT805	CUT805	bothEndsMapped	Automatic	-0.164883	0.618914	-0.193178	-0.381065	-0.302272	0.0474242	-0.298922	-1.33657	0.216003	0.358542	FALSE
ST6474	14	-	235903	237823	ORF-T	YNL219C	ALG9	bothEndsMapped	Manual	4.69813	4.51711	4.5845	4.81371	4.8812	4.9213	0.27216	2.67563	0.0266406	0.0854944	FALSE
ST6473	14	-	230935	234103	ORF-T	YNL221C	POP1	bothEndsMapped	Manual	3.6469	3.93416	3.70316	3.62024	3.5677	3.59626	-0.166678	-1.50216	0.16923	0.303955	FALSE
ST6472	14	-	230127	230671	other	snR19	SNR19	bothEndsMapped	Manual	5.8557	6.0948	5.99515	6.2931	6.33303	6.04353	0.241337	1.99119	0.0794882	0.183446	FALSE
ST6471	14	-	224655	227199	ORF-T	YNL224C	SQS1	bothEndsMapped	Manual	2.26824	2.38103	2.35087	2.3369	1.98342	2.35206	-0.109255	-0.865763	0.41037	0.559155	FALSE
ST6470	14	-	222703	224511	ORF-T	YNL225C	CNM67	bothEndsMapped	Manual	1.83254	1.76186	2.05449	1.8274	1.17031	1.40085	-0.416775	-2.42063	0.0400639	0.114407	TRUE
ST6469	14	-	220631	222479	ORF-T	YNL227C	JJJ1	bothEndsMapped	Manual	2.12892	1.88777	2.10169	2.0348	1.78559	2.02849	-0.0898319	-0.746793	0.475319	0.616734	FALSE
ST6468	14	-	218975	220415	ORF-T	YNL229C	URE2	bothEndsMapped	Manual	4.76296	4.78837	4.75514	4.34286	4.12525	4.2739	-0.521483	-5.07539	0.000793567	0.00783015	FALSE
ST6467	14	-	217231	218743	ORF-T	YNL230C	ELA1	mapped5	Manual	2.63309	2.5228	2.27361	2.64002	2.21256	2.14547	-0.143813	-0.90655	0.389599	0.538522	FALSE
ST6466	14	-	215927	217231	ORF-T	YNL231C	PDR16	bothEndsMapped	Manual	4.39371	4.45738	4.51978	4.91235	4.56291	4.54354	0.215974	1.71028	0.123329	0.246387	FALSE
ST6465	14	-	204919	206743	SUTs	SUT745	SUT745	bothEndsMapped	Manual	2.54457	2.20319	2.66846	3.02138	2.68049	3.03302	0.439556	2.83991	0.0205099	0.0708877	FALSE
ST6464	14	-	201695	201983	SUTs	SUT744	SUT744	bothEndsMapped	Manual	1.31645	1.52628	1.33165	2.01844	1.82984	1.80708	0.49366	4.35884	0.00208769	0.015619	FALSE
ST6463	14	-	198399	200023	ORF-T	YNL240C	NAR1	bothEndsMapped	Manual	3.31363	3.40717	3.47823	3.46313	3.19393	3.27474	-0.0890742	-0.792589	0.449553	0.593236	FALSE
ST6462	14	-	196127	198111	ORF-T	YNL241C	ZWF1	bothEndsMapped	Manual	5.83691	5.89394	6.14825	5.81989	5.90939	5.73728	-0.137511	-1.16058	0.277343	0.426213	FALSE
ST6461	14	-	187071	187583	ORF-T	YNL244C	SUI1	bothEndsMapped	Manual	6.78931	6.38565	6.86057	6.80592	6.74544	6.41465	-0.023174	-0.144263	0.888652	0.929156	FALSE
ST6460	14	-	185647	186927	ORF-T	YNL245C	CWC25	bothEndsMapped	Manual	2.75548	2.91462	2.90039	2.66422	2.78529	2.52938	-0.197203	-1.77413	0.111725	0.230094	FALSE
ST6459	14	-	185015	185239	CUTs	CUT804	CUT804	bothEndsMapped	Automatic	0.016849	0.116704	-0.126515	-0.30066	0.0154638	0.0453481	-0.0822955	-0.637301	0.540697	0.674665	FALSE
ST6458	14	-	181167	182679	ORF-T	YNL248C	RPA49	bothEndsMapped	Manual	5.36917	5.57604	5.50376	5.33847	5.06741	5.32355	-0.23985	-2.03163	0.0745568	0.175579	FALSE
ST6457	14	-	178903	181039	ORF-T	YNL249C	MPA43	bothEndsMapped	Manual	2.0672	2.05004	2.12379	1.91519	1.80047	1.73306	-0.264106	-2.62357	0.0289507	0.091049	FALSE
ST6456	14	-	172455	174599	ORF-T	YNL251C	NRD1	bothEndsMapped	Manual	4.92072	5.18841	5.13437	6.01945	5.84756	6.15106	0.924858	7.4668	5.17167e-05	0.00126669	FALSE
ST6455	14	-	171327	172303	ORF-T	YNL252C	MRPL17	bothEndsMapped	Manual	2.99464	3.37827	3.23294	3.14967	2.64418	2.72258	-0.363138	-2.24991	0.0526574	0.13824	FALSE
ST6454	14	-	167823	169303	ORF-T	YNL254C	YNL254C	mapped5	Manual	2.45663	2.57095	2.70118	2.29075	2.32685	2.24901	-0.28738	-2.72087	0.0247858	0.0811681	FALSE
ST6453	14	-	166983	167823	ORF-T	YNL255C	GIS2	bothEndsMapped	Manual	6.36189	6.12987	6.34385	6.27786	5.96062	6.1222	-0.158314	-1.28725	0.231923	0.376293	FALSE
ST6452	14	-	160647	164399	ORF-T	YNL257C	SIP3	bothEndsMapped	Manual	3.17116	3.31759	3.1157	2.80958	3.04074	2.94383	-0.270102	-2.42673	0.0396742	0.113835	FALSE
ST6451	14	-	158007	160415	ORF-T	YNL258C	DSL1	bothEndsMapped	Manual	2.77072	3.25956	3.08219	3.10103	3.28047	3.20473	0.15792	1.1326	0.288293	0.437584	FALSE
ST6450	14	-	157559	157911	ORF-T	YNL259C	ATX1	bothEndsMapped	Manual	3.99943	4.18651	4.15713	4.22643	4.87864	4.94965	0.570547	3.04694	0.0147896	0.0574496	FALSE
ST6449	14	-	156559	157383	ORF-T	YNL260C	YNL260C	bothEndsMapped	Manual	2.49325	3.4399	2.53755	2.35762	2.56553	2.64024	-0.302433	-1.27054	0.237535	0.382307	FALSE
ST6448	14	-	154511	154839	CUTs	CUT803	CUT803	bothEndsMapped	Automatic	-0.556685	-0.229374	0.285856	-0.112103	-0.0117916	-0.326637	0.0165571	0.0818687	0.936645	0.961231	FALSE
ST6447	14	-	146807	147983	ORF-T	YNL263C	YIF1	bothEndsMapped	Manual	4.72061	4.7709	4.97081	5.09736	4.91925	4.99449	0.182926	1.63162	0.139148	0.267341	FALSE
ST6446	14	-	145431	146647	ORF-T	YNL264C	PDR17	bothEndsMapped	Manual	4.1127	4.17092	4.35191	3.50762	3.77004	3.8291	-0.509589	-4.07997	0.00310426	0.0205241	FALSE
ST6445	14	-	144191	145319	ORF-T	YNL265C	IST1	bothEndsMapped	Manual	3.30907	3.33236	3.35022	3.09381	2.86209	3.22127	-0.271497	-2.30822	0.0479669	0.129666	FALSE
ST6444	14	-	135871	137719	ORF-T	YNL270C	ALP1	bothEndsMapped	Manual	0.0382745	0.34925	0.79608	0.47405	0.319897	0.515258	0.041867	0.230557	0.823107	0.885842	FALSE
ST6443	14	-	129391	135671	ORF-T	YNL271C	BNI1	bothEndsMapped	Manual	4.04265	4.05372	4.03535	4.12687	3.83442	3.81781	-0.117539	-1.01838	0.33658	0.486409	TRUE
ST6442	14	-	126823	129183	ORF-T	YNL272C	SEC2	bothEndsMapped	Manual	2.94581	2.91185	3.31917	2.93618	2.67188	2.98838	-0.193465	-1.33222	0.217369	0.360163	FALSE
ST6441	14	-	121007	122215	ORF-T	YNL274C	GOR1	bothEndsMapped	Manual	3.30254	2.69463	2.67733	3.1368	2.98819	2.5636	0.00470342	0.0228659	0.982285	0.988459	FALSE
ST6440	14	-	117087	118895	other	YNL276C	YNL276C	bothEndsMapped	Manual	1.31693	1.7774	1.57459	2.36379	2.42422	2.28269	0.800593	6.01608	0.000248873	0.00366357	FALSE
ST6439	14	-	116199	116575	CUTs	CUT802	CUT802	bothEndsMapped	Automatic	0.0540947	0.108985	0.414573	0.165805	0.313823	0.756913	0.219629	1.28284	0.233392	0.377581	FALSE
ST6438	14	-	110847	112903	SUTs	SUT743	SUT743	bothEndsMapped	Manual	0.959788	0.848659	1.10587	2.06004	1.70355	2.01429	0.954523	7.30455	6.09352e-05	0.00139786	FALSE
ST6437	14	-	108951	110479	ORF-T	YNL280C	ERG24	bothEndsMapped	Manual	4.73993	4.68741	4.84906	5.48939	5.43383	5.44635	0.69772	7.05878	7.85373e-05	0.00166508	FALSE
ST6436	14	-	107159	108183	CUTs	CUT801	CUT801	mapped5	Automatic	0.159561	0.0963568	0.315313	1.71638	1.62516	1.10684	1.29238	7.79315	3.74851e-05	0.000998503	FALSE
ST6435	14	-	105031	107159	ORF-T	YNL283C	WSC2	bothEndsMapped	Manual	4.65858	4.66314	4.78355	4.89753	4.98385	4.85255	0.209551	2.08963	0.0679975	0.164552	FALSE
ST6434	14	-	103095	104063	ORF-T	YNL284C	MRPL10	bothEndsMapped	Manual	3.75752	3.72407	3.65552	3.42653	3.45205	3.66006	-0.199495	-1.85492	0.0985022	0.210865	FALSE
ST6433	14	-	89623	89887	CUTs	CUT800	CUT800	bothEndsMapped	Automatic	-0.437139	-0.424335	-0.527083	-0.242685	-0.482127	-0.320924	0.114274	1.07032	0.313901	0.462771	FALSE
ST6432	14	-	86863	87319	CUTs	CUT799	CUT799	bothEndsMapped	Automatic	-0.165082	-0.429107	-0.422439	0.334148	0.0377963	0.0378338	0.475469	3.67807	0.00560672	0.0307641	FALSE
ST6431	14	-	84071	86047	ORF-T	YNL291C	MID1	bothEndsMapped	Manual	3.83449	3.88459	3.69315	3.9244	4.03688	3.8782	0.142413	1.34808	0.212425	0.354872	FALSE
ST6430	14	-	78511	80439	ORF-T	YNL294C	RIM21	bothEndsMapped	Manual	3.64784	3.7288	3.98739	4.0192	3.65673	3.77785	0.0299162	0.21797	0.83259	0.893529	FALSE
ST6429	14	-	71463	76623	ORF-T	YNL297C	MON2	bothEndsMapped	Manual	3.96986	4.09017	3.90996	3.82525	3.78484	3.78157	-0.192776	-1.92927	0.0876479	0.195389	FALSE
ST6428	14	-	67862	68415	CUTs	CUT798	CUT798	bothEndsMapped	Automatic	-0.12897	-0.409708	-0.504371	0.38694	0.504377	0.368115	0.767494	6.18469	0.000204694	0.00318063	FALSE
ST6427	14	-	65758	66246	SUTs	SUT742	SUT742	bothEndsMapped	Manual	0.0386848	-0.0596172	0.140226	0.60441	-0.0278055	0.566971	0.341427	1.97605	0.0814136	0.186528	FALSE
ST6426	14	-	64614	64814	CUTs	CUT797	CUT797	mapped5	Automatic	0.906084	0.533029	0.224143	1.7212	1.16673	1.96608	1.06359	4.61413	0.00146645	0.0119587	FALSE
ST6425	14	-	63398	64614	ORF-T	YNL301C	RPL18B	bothEndsMapped	Manual	3.41117	3.94934	4.36322	4.78212	4.04185	2.9098	0.0033497	0.00781656	0.993944	0.996366	FALSE
ST6424	14	-	61766	63094	ORF-T	YNL302C	RPS19B	bothEndsMapped	Manual	3.32556	3.63364	3.21457	1.36362	1.51415	1.45395	-1.94735	-14.9975	2.05318e-07	2.1957e-05	FALSE
ST6423	14	-	58821	59829	ORF-T	YNL305C	YNL305C	bothEndsMapped	Manual	3.62011	3.59806	3.71983	4.21631	3.91048	4.07977	0.422853	3.72156	0.00525365	0.0294334	FALSE
ST6422	14	-	56117	57741	ORF-T	YNL307C	MCK1	bothEndsMapped	Manual	5.97143	5.69798	5.92879	5.9161	6.07905	5.99178	0.129576	1.1362	0.286865	0.436446	TRUE
ST6421	14	-	53997	55933	ORF-T	YNL308C	KRI1	bothEndsMapped	Manual	4.07971	4.28557	4.23532	3.94418	3.34533	4.10098	-0.40337	-2.14688	0.062073	0.155493	FALSE
ST6420	14	-	51813	52469	ORF-T	YNL310C	ZIM17	bothEndsMapped	Manual	2.9439	3.0278	2.90455	2.78318	3.19208	3.08349	0.0608316	0.477591	0.644971	0.754542	FALSE
ST6419	14	-	49325	51701	ORF-T	YNL311C	SKP2	bothEndsMapped	Manual	3.5345	3.68581	3.60914	3.34316	3.48488	3.15009	-0.283772	-2.4074	0.040922	0.116153	FALSE
ST6418	14	-	49197	49325	CUTs	CUT796	CUT796	mapped3	Automatic	1.17171	0.997461	0.814328	0.96968	0.695262	0.14974	-0.389604	-1.92698	0.0879648	0.19586	FALSE
ST6417	14	-	45205	48061	ORF-T	YNL313C	YNL313C	bothEndsMapped	Manual	3.79869	3.8076	3.74575	4.12602	3.80975	4.10671	0.230143	1.9682	0.0824286	0.18826	FALSE
ST6416	14	-	43237	44293	ORF-T	YNL315C	ATP11	bothEndsMapped	Manual	3.83582	3.65441	3.82782	3.5105	3.57169	3.4648	-0.257021	-2.48832	0.0359466	0.105635	FALSE
ST6415	14	-	42029	43141	ORF-T	YNL316C	PHA2	bothEndsMapped	Manual	3.79849	3.73092	3.81744	3.71993	3.47662	3.61217	-0.179379	-1.69307	0.126642	0.25059	FALSE
ST6414	14	-	41853	41901	SUTs	SUT741	SUT741	bothEndsMapped	Manual	0.160279	0.056175	0.0304833	0.177398	0.314233	3.90492	1.3832	1.64212	0.136933	0.264719	FALSE
ST6413	14	-	33205	34269	ORF-T	YNL322C	KRE1	bothEndsMapped	Manual	5.46297	4.97946	5.49594	5.75633	5.67461	5.74399	0.412187	2.78031	0.0225471	0.0758382	FALSE
ST6412	14	-	31405	31765	CUTs	CUT795	CUT795	mapped5	Automatic	0.602162	0.282656	0.114003	-0.114927	-0.402933	-0.014544	-0.510408	-3.25586	0.0106746	0.0464826	FALSE
ST6411	14	-	28789	31405	ORF-T	YNL325C	FIG4	bothEndsMapped	Manual	1.74541	1.93897	2.14097	1.68582	1.55494	1.74753	-0.279025	-2.19096	0.0578581	0.147785	FALSE
ST6410	14	-	27229	28397	ORF-T	YNL326C	PFA3	bothEndsMapped	Manual	2.81594	3.05538	3.03641	3.02613	3.0306	2.93176	0.0269191	0.247429	0.810443	0.875973	FALSE
ST6409	14	-	19533	23541	ORF-T	YNL329C, YNL328C	PEX6, MDJ2	bothEndsMapped	Manual	3.17135	3.32192	3.20859	3.37725	3.56611	3.55551	0.265672	2.49924	0.0353232	0.104461	FALSE
ST6408	14	-	17757	19373	ORF-T	YNL330C	RPD3	bothEndsMapped	Manual	3.7116	3.58803	3.91763	3.68532	3.67764	3.49005	-0.121417	-0.996911	0.346315	0.49614	TRUE
ST6407	14	-	15997	17421	ORF-T	YNL331C	AAD14	bothEndsMapped	Manual	2.26679	2.29068	2.4179	2.07577	1.79743	2.37854	-0.241212	-1.59591	0.146923	0.27708	FALSE
ST6406	13	-	915069	915237	CUTs	CUT794	CUT794	mapped5	Automatic	-0.715993	0.400228	-0.628593	-0.487433	-0.0751629	0.856091	0.412617	1.09035	0.305477	0.454629	FALSE
ST6405	13	-	914717	915069	CUTs	CUT793	CUT793	mapped5	Automatic	-0.0374138	0.713364	0.561361	2.08782	2.35804	2.28357	1.8307	9.6065	7.46101e-06	0.000330832	FALSE
ST6404	13	-	912701	914717	ORF-T	YMR319C	FET4	bothEndsMapped	Manual	4.6917	4.42689	4.71131	4.41985	4.711	4.66952	-0.00984219	-0.0768232	0.94054	0.963461	FALSE
ST6403	13	-	910965	912309	ORF-T	YMR318C	ADH6	bothEndsMapped	Manual	5.56448	5.71531	5.80462	5.9751	5.82076	5.82984	0.180427	1.64325	0.136697	0.264557	FALSE
ST6402	13	-	906741	910781	other	YMR316C-B	YMR316C-B	bothEndsMapped	Manual	1.65582	1.50478	1.6062	2.21595	1.94675	1.76455	0.386818	2.91716	0.018147	0.0652325	FALSE
ST6401	13	-	899277	901333	ORF-T	YMR313C	TGL3	bothEndsMapped	Manual	3.86472	3.71213	3.78567	3.81905	3.52673	3.66628	-0.11682	-1.03117	0.330884	0.480971	FALSE
ST6400	13	-	898029	898301	SUTs	SUT740	SUT740	bothEndsMapped	Manual	-0.523802	-0.288288	-0.275966	0.342694	-0.24882	0.38555	0.522493	2.952	0.0171749	0.0632705	FALSE
ST6399	13	-	896805	897653	ORF-T	YMR311C	GLC8	bothEndsMapped	Manual	4.19274	3.8394	4.14016	3.83612	3.87866	4.14666	-0.103617	-0.757529	0.469194	0.612124	FALSE
ST6398	13	-	895677	896733	ORF-T	YMR310C	YMR310C	bothEndsMapped	Manual	4.77492	4.93737	4.85682	4.73336	4.38687	4.86072	-0.19606	-1.42124	0.190848	0.328456	FALSE
ST6397	13	-	892669	895501	ORF-T	YMR309C	NIP1	bothEndsMapped	Manual	6.11865	6.35798	6.25993	6.0004	5.89428	5.76069	-0.360392	-3.14861	0.0126128	0.0519661	FALSE
ST6396	13	-	888821	892397	ORF-T	YMR308C	PSE1	bothEndsMapped	Manual	5.53241	5.51989	5.49301	5.77625	5.62119	5.74113	0.197753	2.0109	0.0770474	0.179868	FALSE
ST6395	13	-	881973	885405	CUTs	CUT792	CUT792	bothEndsMapped	Automatic	0.554871	0.677889	0.370094	1.73118	1.56237	1.61852	1.10307	9.49673	8.16545e-06	0.000349289	FALSE
ST6394	13	-	878901	880405	ORF-T	YMR304C-A, YMR305C	YMR304C-A, SCW10	bothEndsMapped	Manual	6.27909	6.61481	6.6515	6.38377	6.54296	6.32967	-0.0963298	-0.736649	0.481154	0.622147	FALSE
ST6393	13	-	874389	874549	CUTs	CUT791	CUT791	mapped5	Automatic	-0.67722	-0.435192	-0.703475	-0.458937	-0.775707	0.196553	0.259265	1.15331	0.280157	0.429086	FALSE
ST6392	13	-	873109	874389	ORF-T	YMR303C	ADH2	bothEndsMapped	Manual	0.422037	0.436368	0.153472	0.90072	0.70734	0.476036	0.357406	2.55052	0.0325393	0.0987586	FALSE
ST6391	13	-	869965	872685	ORF-T	YMR302C	YME2	bothEndsMapped	Manual	3.34293	3.41519	3.35426	3.56017	3.35703	3.18255	-0.004209	-0.0350677	0.972835	0.98229	FALSE
ST6390	13	-	867501	869685	ORF-T	YMR301C	ATM1	bothEndsMapped	Manual	3.55032	3.78876	3.66154	3.65442	3.33783	3.62314	-0.128411	-1.02903	0.331831	0.482067	FALSE
ST6389	13	-	865413	867349	ORF-T	YMR300C	ADE4	mapped5	Manual	5.13791	4.93535	5.35097	4.9197	4.89609	5.01276	-0.198558	-1.57282	0.152158	0.283942	FALSE
ST6388	13	-	864341	865413	ORF-T	YMR299C	DYN3	mapped3	Manual	2.47524	2.61852	2.63371	2.32018	2.19501	2.16066	-0.350543	-3.36152	0.00906763	0.0417341	FALSE
ST6387	13	-	859189	861077	ORF-T	YMR296C	LCB1	bothEndsMapped	Manual	5.57017	5.51535	5.71418	5.33646	5.3491	5.22787	-0.295421	-2.82699	0.0209349	0.0721853	FALSE
ST6386	13	-	858101	858957	ORF-T	YMR295C	YMR295C	bothEndsMapped	Manual	5.79609	5.63708	5.86953	5.77822	5.69764	5.63516	-0.0638928	-0.593477	0.568302	0.695389	FALSE
ST6385	13	-	855397	856845	ORF-T	YMR293C	YMR293C	bothEndsMapped	Manual	1.98273	2.46068	1.99836	1.60963	1.86284	2.39864	-0.190222	-0.89116	0.397346	0.546219	FALSE
ST6384	13	-	854541	855005	SUTs	SUT739	SUT739	bothEndsMapped	Manual	0.681706	0.989431	0.801098	0.675039	0.796284	1.29377	0.0976188	0.571347	0.58254	0.707809	FALSE
ST6383	13	-	849893	851645	ORF-T	YMR290C	HAS1	bothEndsMapped	Manual	5.44505	5.62238	5.55826	4.92764	5.18086	5.2482	-0.422999	-3.53576	0.00694866	0.0353114	TRUE
ST6382	13	-	842309	845413	ORF-T	YMR287C	DSS1	bothEndsMapped	Manual	2.46576	2.40161	2.2093	1.84968	1.6599	1.89891	-0.556062	-4.72337	0.00126443	0.0108525	FALSE
ST6381	13	-	840045	841717	ORF-T	YMR285C	NGL2	bothEndsMapped	Manual	3.0336	3.07005	3.09455	2.52797	2.38395	2.79589	-0.496792	-3.98156	0.00358029	0.0227189	FALSE
ST6380	13	-	835269	836845	ORF-T	YMR283C	RIT1	bothEndsMapped	Manual	2.6216	2.448	2.3572	1.73844	2.14646	2.16414	-0.459252	-3.20828	0.0114929	0.0487894	FALSE
ST6379	13	-	833293	835149	ORF-T	YMR282C	AEP2	bothEndsMapped	Manual	2.56875	2.54543	2.70197	2.27348	2.35955	2.40841	-0.258237	-2.52969	0.0336421	0.101177	FALSE
ST6378	13	-	826941	831437	ORF-T	YMR280C	CAT8	bothEndsMapped	Manual	0.523403	0.432906	0.541186	0.462553	0.295212	0.519661	-0.0733565	-0.692153	0.50729	0.644482	FALSE
ST6377	13	-	815525	818629	ORF-T	YMR275C	BUL1	bothEndsMapped	Manual	3.71912	3.70867	3.67334	3.43559	3.32623	3.31337	-0.34198	-3.53319	0.00697574	0.0354243	FALSE
ST6376	13	-	814309	815365	ORF-T	YMR274C	RCE1	bothEndsMapped	Manual	2.95595	3.00633	2.61906	2.75922	2.6676	2.99843	-0.052028	-0.367044	0.722549	0.811375	FALSE
ST6375	13	-	811189	814165	ORF-T	YMR273C	ZDS1	bothEndsMapped	Manual	3.11846	3.106	3.05447	2.90516	2.83948	2.79352	-0.246925	-2.56808	0.0316377	0.0970348	TRUE
ST6374	13	-	809445	810821	ORF-T	YMR272C	SCS7	bothEndsMapped	Manual	5.46563	5.28504	5.40736	5.73037	5.665	5.60997	0.282438	2.76	0.0232877	0.077576	FALSE
ST6373	13	-	806741	808117	ORF-T	YMR271C	URA10	bothEndsMapped	Manual	2.36419	2.28048	2.60327	2.80684	2.39777	2.73517	0.230611	1.61272	0.143216	0.272921	FALSE
ST6372	13	-	805173	806549	ORF-T	YMR270C	RRN9	bothEndsMapped	Manual	2.64317	2.94566	2.87375	2.61257	2.58823	2.77673	-0.161687	-1.36006	0.208756	0.350148	FALSE
ST6371	13	-	802757	804261	ORF-T	YMR268C	PRP24	bothEndsMapped	Manual	2.21278	2.39721	2.25935	2.07129	1.90544	2.15442	-0.246063	-2.1981	0.0572025	0.146522	FALSE
ST6370	13	-	796397	798341	ORF-T	YMR265C	YMR265C	bothEndsMapped	Manual	2.74484	2.95476	3.19776	3.0479	2.68318	2.76289	-0.134465	-0.898725	0.393525	0.542299	FALSE
ST6369	13	-	790133	793533	ORF-T	YMR261C	TPS3	bothEndsMapped	Manual	4.83742	4.33613	4.6323	4.66222	4.64871	4.55655	0.0205393	0.148835	0.885152	0.926695	FALSE
ST6368	13	-	789229	789877	ORF-T	YMR260C	TIF11	bothEndsMapped	Manual	6.2941	6.24949	6.26811	6.07291	6.17039	6.42786	-0.0468459	-0.397044	0.70111	0.79701	FALSE
ST6367	13	-	784557	788933	ORF-T	YMR259C	YMR259C	bothEndsMapped	Manual	3.55057	3.67808	3.56822	3.51604	3.58468	3.69632	5.55582e-05	0.000539197	0.999582	0.999582	FALSE
ST6366	13	-	782557	784341	ORF-T	YMR258C	YMR258C	bothEndsMapped	Manual	2.85761	3.08239	2.96023	3.18325	3.02465	3.3043	0.20399	1.74673	0.116576	0.236962	FALSE
ST6365	13	-	779413	782413	ORF-T	YMR257C	PET111	bothEndsMapped	Manual	2.52081	2.36883	2.78389	2.0576	2.45161	2.60826	-0.185354	-1.10575	0.299122	0.448275	FALSE
ST6364	13	-	778709	779173	ORF-T	YMR256C	COX7	bothEndsMapped	Manual	5.2717	5.3397	4.95485	5.48541	6.09298	5.65574	0.555962	3.17943	0.0120208	0.0503542	FALSE
ST6363	13	-	775261	777245	ORF-T	YMR252C, YMR253C	YMR252C, YMR253C	bothEndsMapped	Manual	3.63976	3.33063	3.02708	3.00523	2.94533	2.914	-0.377631	-2.45731	0.037777	0.109798	FALSE
ST6362	13	-	773597	774053	CUTs	CUT790	CUT790	mapped5	Automatic	0.156161	0.0242642	0.262084	0.914141	0.860301	0.856631	0.729521	6.96881	8.6324e-05	0.0017683	FALSE
ST6361	13	-	772749	773597	SUTs	SUT738	SUT738	bothEndsMapped	Manual	0.67256	0.647208	0.345559	0.607674	1.37071	0.76947	0.360841	1.82503	0.103213	0.218187	FALSE
ST6360	13	-	763293	768093	ORF-T	YMR247C	RKR1	bothEndsMapped	Manual	3.9132	3.86672	3.66834	3.86554	3.83092	3.81369	0.0206331	0.193833	0.850855	0.904197	FALSE
ST6359	13	-	762013	763109	other	snR86	SNR86	bothEndsMapped	Manual	6.1989	6.6347	6.47795	6.56523	6.63739	6.59168	0.160916	1.25589	0.242549	0.387908	FALSE
ST6358	13	-	761805	761949	CUTs	CUT789	CUT789	bothEndsMapped	Automatic	0.615606	0.629489	0.265247	1.77515	1.95119	2.55505	1.59035	7.80949	3.68963e-05	0.00099374	FALSE
ST6357	13	-	759829	760149	CUTs	CUT788	CUT788	bothEndsMapped	Automatic	-0.0257647	-0.550455	0.0935084	0.21025	-0.439028	-0.262302	-0.00278934	-0.013204	0.989769	0.993595	FALSE
ST6356	13	-	758429	759421	ORF-T	YMR244C-A	YMR244C-A	bothEndsMapped	Manual	2.56863	2.92239	2.8409	2.71435	2.42315	2.64684	-0.182527	-1.37618	0.203901	0.344029	FALSE
ST6355	13	-	754637	756317	ORF-T	YMR243C	ZRC1	bothEndsMapped	Manual	5.71288	5.84878	5.90377	6.13761	5.99628	6.05783	0.242095	2.32188	0.0469289	0.128045	FALSE
ST6354	13	-	753117	754309	ORF-T	YMR242C	RPL20A	bothEndsMapped	Manual	3.10205	3.49357	3.06209	2.91849	3.04804	3.21824	-0.157646	-1.08729	0.306753	0.455246	FALSE
ST6353	13	-	752965	753117	CUTs	CUT787	CUT787	mapped3	Automatic	1.24011	2.24333	1.75055	2.43796	2.14572	2.76307	0.704255	2.80678	0.0216178	0.0737937	FALSE
ST6352	13	-	749885	751645	ORF-T	YMR240C	CUS1	bothEndsMapped	Manual	1.99425	2.09317	2.09928	1.91902	1.6423	1.84736	-0.259339	-2.33376	0.0460451	0.126117	FALSE
ST6351	13	-	748181	749749	ORF-T	YMR239C	RNT1	bothEndsMapped	Manual	2.51811	2.70958	3.03218	2.23318	2.33778	2.58703	-0.367291	-2.35472	0.044525	0.123333	FALSE
ST6350	13	-	741333	742773	ORF-T	YMR235C	RNA1	bothEndsMapped	Manual	5.1059	5.33906	5.37241	5.27202	5.24087	5.4163	0.037273	0.323823	0.75389	0.835715	FALSE
ST6349	13	-	731437	732109	SUTs	SUT737	SUT737	bothEndsMapped	Manual	0.934503	1.32426	1.35792	1.05761	1.41031	1.08604	-0.0209034	-0.137034	0.894192	0.932712	FALSE
ST6348	13	-	725845	731221	ORF-T	YMR229C	RRP5	bothEndsMapped	Manual	5.29885	5.61806	5.59573	5.5192	5.39889	5.51646	-0.0260294	-0.217763	0.832747	0.893529	FALSE
ST6347	13	-	722493	724445	ORF-T	YMR227C	TAF7	bothEndsMapped	Manual	2.10946	2.31539	2.10656	1.90978	1.7587	1.96123	-0.300567	-2.68244	0.0263528	0.0847579	FALSE
ST6346	13	-	721621	722445	ORF-T	YMR226C	TMA29	bothEndsMapped	Manual	5.901	5.65383	5.96363	6.20397	6.11944	5.83417	0.21304	1.55953	0.155246	0.287491	FALSE
ST6345	13	-	720781	721429	ORF-T	YMR225C	MRPL44	bothEndsMapped	Manual	3.62976	3.16767	3.61716	3.29516	3.94076	4.03718	0.28617	1.34988	0.211872	0.354456	FALSE
ST6344	13	-	718493	720693	ORF-T	YMR224C	MRE11	bothEndsMapped	Manual	2.31833	2.4199	2.61687	2.30636	2.07264	2.16839	-0.269232	-2.24783	0.0528324	0.138599	TRUE
ST6343	13	-	715597	716405	ORF-T	YMR222C	FSH2	bothEndsMapped	Manual	3.92905	3.957	4.20107	4.21788	4.2792	4.26281	0.224256	2.02711	0.0750933	0.17661	FALSE
ST6342	13	-	713781	715461	ORF-T	YMR221C	FMP42	bothEndsMapped	Manual	4.5598	4.68689	4.61556	5.19501	5.24388	5.05906	0.545232	5.2846	0.000606744	0.00652698	FALSE
ST6341	13	-	703469	706933	ORF-T	YMR218C	TRS130	bothEndsMapped	Manual	2.80439	2.71769	3.01727	2.59165	2.38657	2.53279	-0.342784	-2.89257	0.0188669	0.0668283	FALSE
ST6340	13	-	698621	701549	ORF-T	YMR216C	SKY1	bothEndsMapped	Manual	4.05398	4.17685	4.01473	3.9369	3.82573	3.91135	-0.190527	-1.88429	0.0940709	0.205061	FALSE
ST6339	13	-	690589	693197	ORF-T	YMR212C	EFR3	bothEndsMapped	Manual	4.38463	4.13	4.09561	4.12418	4.11203	4.23581	-0.0460747	-0.400915	0.698364	0.794634	FALSE
ST6338	13	-	687789	688853	SUTs	SUT736	SUT736	bothEndsMapped	Manual	1.72717	2.03256	1.60204	2.09276	1.83353	2.27491	0.27981	1.80736	0.106096	0.222216	FALSE
ST6337	13	-	685821	687309	ORF-T	YMR209C	YMR209C	bothEndsMapped	Manual	3.45595	3.56394	3.75432	3.19444	3.22525	3.107	-0.41584	-3.68447	0.00555327	0.0305241	FALSE
ST6336	13	-	677053	684005	ORF-T	YMR207C	HFA1	bothEndsMapped	Manual	2.40369	2.60939	2.46013	2.19896	2.18145	2.42533	-0.222489	-1.93345	0.0870725	0.194809	FALSE
ST6335	13	-	671549	674845	ORF-T	YMR205C	PFK2	bothEndsMapped	Manual	6.59219	6.69636	6.82864	6.89032	6.86864	6.84134	0.161035	1.5448	0.158734	0.291494	FALSE
ST6334	13	-	669813	671373	ORF-T	YMR204C	INP1	bothEndsMapped	Manual	2.02769	1.63687	1.69287	1.79592	1.5901	1.72857	-0.0809463	-0.615471	0.554349	0.685116	FALSE
ST6333	13	-	667933	668229	CUTs	CUT786	CUT786	bothEndsMapped	Automatic	-0.123833	-0.0424419	-0.317353	0.115071	-0.307871	-0.00820816	0.0942066	0.681443	0.513711	0.649914	FALSE
ST6332	13	-	665861	667141	ORF-T	YMR201C	RAD14	bothEndsMapped	Manual	1.86479	2.00969	1.83615	2.0104	1.64731	1.93688	-0.0386791	-0.308665	0.765001	0.84302	TRUE
ST6331	13	-	661101	661613	CUTs	CUT785	CUT785	bothEndsMapped	Automatic	-0.192657	-0.222163	-0.206985	0.227445	-0.047361	-0.116957	0.228311	1.94331	0.0857313	0.192889	FALSE
ST6330	13	-	658429	659245	ORF-T	YMR197C	VTI1	bothEndsMapped	Manual	3.76377	3.9122	3.64807	4.01938	3.55789	4.10484	0.119364	0.756638	0.4697	0.6123	FALSE
ST6329	13	-	656005	658381	CUTs	CUT784	CUT784	bothEndsMapped	Automatic	-0.292876	-0.344869	-0.0344518	-0.313619	-0.526665	-0.466288	-0.211458	-1.73858	0.118054	0.239066	FALSE
ST6328	13	-	654781	656005	CUTs	CUT783	CUT783	mapped5	Automatic	0.869531	0.710108	-0.0299174	1.21228	1.07282	1.00234	0.57924	2.68728	0.0261498	0.0842915	FALSE
ST6327	13	-	654565	654781	SUTs	SUT735	SUT735	bothEndsMapped	Manual	0.669955	0.645583	0.744957	1.54943	0.609973	1.69414	0.597682	2.37565	0.0430568	0.120473	FALSE
ST6326	13	-	652357	653181	other	YMR194C-B, YMR194C-A	YMR194C-B, YMR194C-A	bothEndsMapped	Manual	1.26418	1.24714	1.81741	0.676781	0.612908	0.572474	-0.82219	-5.14857	0.00072193	0.00736308	FALSE
ST6325	13	-	649469	649813	CUTs	CUT782	CUT782	bothEndsMapped	Automatic	0.135863	0.155217	-0.148184	0.866564	0.766384	0.91113	0.800394	6.77559	0.000106079	0.00205357	FALSE
ST6324	13	-	646397	646853	CUTs	CUT781	CUT781	bothEndsMapped	Automatic	-0.0318076	0.201291	0.0773163	0.65178	0.478918	0.704485	0.529461	4.6643	0.00136965	0.0114449	FALSE
ST6323	13	-	640765	645421	ORF-T	YMR190C	SGS1	bothEndsMapped	Manual	2.4924	2.72797	2.39433	2.15432	2.09701	2.15391	-0.403154	-3.48923	0.00745783	0.0367601	TRUE
ST6322	13	-	636221	637093	ORF-T	YMR188C	MRPS17	bothEndsMapped	Manual	3.33306	3.26155	3.12819	3.18961	2.83561	3.0067	-0.230294	-1.86929	0.0963098	0.207885	FALSE
ST6321	13	-	634549	636029	ORF-T	YMR187C	YMR187C	bothEndsMapped	Manual	2.20512	2.26383	2.2305	1.87577	1.97686	2.32386	-0.174319	-1.32287	0.22033	0.363178	FALSE
ST6320	13	-	628381	628733	CUTs	CUT780	CUT780	bothEndsMapped	Automatic	0.214754	-0.514645	0.187321	0.253779	0.266831	-0.384672	0.0828359	0.346662	0.737264	0.822744	FALSE
ST6319	13	-	626701	627909	ORF-T	YMR183C	SSO2	bothEndsMapped	Manual	4.99047	5.15248	5.26958	5.11589	4.94	4.866	-0.163544	-1.37087	0.20549	0.346228	FALSE
ST6318	13	-	624261	625277	ORF-T	YMR182C	RGM1	mapped5	Manual	4.3111	4.57626	4.46332	4.39449	4.03562	4.11322	-0.269114	-2.06801	0.070375	0.168376	FALSE
ST6317	13	-	623477	624261	ORF-T	YMR181C	YMR181C	bothEndsMapped	Manual	5.14394	5.0095	5.01209	5.35983	5.5294	5.58644	0.436716	4.04172	0.00328076	0.0213708	FALSE
ST6316	13	-	622141	623389	ORF-T	YMR180C	CTL1	bothEndsMapped	Manual	2.3777	2.48895	2.44501	2.86097	2.45977	2.70081	0.236633	1.90341	0.0912871	0.201103	FALSE
ST6315	13	-	618893	619461	SUTs	SUT734	SUT734	bothEndsMapped	Manual	1.66858	1.03488	1.68376	2.29148	2.44897	2.39865	0.917293	5.20326	0.000672989	0.00701142	FALSE
ST6314	13	-	616045	616325	SUTs	SUT733	SUT733	bothEndsMapped	Manual	0.559486	0.223768	0.863048	0.557917	0.321205	0.965773	0.0661977	0.325901	0.752372	0.834541	FALSE
ST6313	13	-	610029	610405	ORF-T	YMR174C	PAI3	bothEndsMapped	Manual	1.91232	1.9187	1.3525	1.58995	1.36776	1.52722	-0.232865	-1.41223	0.1934	0.331308	FALSE
ST6312	13	-	603637	605717	ORF-T	YMR171C	YMR171C	bothEndsMapped	Manual	4.11263	4.3997	3.95927	4.26575	4.27188	3.9635	0.0098436	0.0674847	0.947755	0.967716	FALSE
ST6311	13	-	601493	603213	ORF-T	YMR170C	ALD2	bothEndsMapped	Manual	2.71702	2.64428	2.75922	3.09468	2.99877	3.20205	0.391655	3.78236	0.00479903	0.0277292	FALSE
ST6310	13	-	599413	601133	ORF-T	YMR169C	ALD3	bothEndsMapped	Manual	1.90296	1.53992	2.00874	2.11821	1.50322	2.12455	0.0981142	0.503239	0.627566	0.741817	FALSE
ST6309	13	-	596581	599205	ORF-T	YMR168C	CEP3	bothEndsMapped	Manual	2.6115	2.56089	2.79182	2.84348	2.68456	2.8092	0.124339	1.13615	0.286883	0.436446	TRUE
ST6308	13	-	593165	594733	ORF-T	YMR166C	YMR166C	bothEndsMapped	Manual	2.54162	2.31582	2.51452	2.95605	2.87395	2.80565	0.42123	3.87078	0.00421101	0.0253804	FALSE
ST6307	13	-	589909	592741	ORF-T	YMR165C	PAH1	bothEndsMapped	Manual	2.93989	3.11044	3.07024	3.0936	2.98901	3.19932	0.0537884	0.500488	0.629421	0.743164	FALSE
ST6306	13	-	586909	589709	ORF-T	YMR164C	MSS11	bothEndsMapped	Manual	3.19388	3.37601	3.35187	3.37715	3.06117	3.32452	-0.0529727	-0.438451	0.671981	0.77492	FALSE
ST6305	13	-	584237	586533	ORF-T	YMR163C	INP2	bothEndsMapped	Manual	1.59016	1.64695	1.90811	1.28829	1.16399	1.15028	-0.514222	-4.34845	0.00211835	0.0157996	FALSE
ST6304	13	-	578773	584093	ORF-T	YMR162C	DNF3	bothEndsMapped	Manual	3.05589	2.99352	3.07556	3.12656	3.05219	3.08402	0.0459363	0.48215	0.64186	0.75187	FALSE
ST6303	13	-	576605	577453	CUTs	CUT779	CUT779	bothEndsMapped	Automatic	-0.0906725	-0.154881	0.236514	0.785743	0.97283	0.544919	0.770844	5.11751	0.000751437	0.00753981	FALSE
ST6302	13	-	573357	574909	ORF-T	YMR159C	ATG16	bothEndsMapped	Manual	1.38895	1.0485	1.10414	1.29737	1.14737	0.985919	-0.0369734	-0.278689	0.787138	0.85831	FALSE
ST6301	13	-	571189	572085	ORF-T	YMR157C	FMP39	bothEndsMapped	Manual	3.50806	3.218	3.39281	3.06806	3.25727	3.06671	-0.242278	-2.06256	0.0709865	0.16914	FALSE
ST6300	13	-	570381	571045	ORF-T	YMR156C	TPP1	bothEndsMapped	Manual	1.8682	2.73204	2.54044	1.93421	1.76636	1.79577	-0.548108	-2.67178	0.026805	0.0858705	TRUE
ST6299	13	-	568213	568413	CUTs	CUT778	CUT778	mapped5	Automatic	-0.179197	0.592728	0.657469	1.032	0.60801	0.608021	0.392343	1.72184	0.121149	0.243453	FALSE
ST6298	13	-	565861	568213	other	YMR153C-A, YMR154C	YMR153C-A, RIM13	bothEndsMapped	Manual	1.94268	1.9556	2.06677	2.24683	2.08422	2.23579	0.200597	1.94886	0.0849839	0.192041	FALSE
ST6297	13	-	561821	562925	ORF-T	YMR150C	IMP1	bothEndsMapped	Manual	3.29988	3.20096	3.62257	2.77343	2.91942	3.36043	-0.356708	-2.03162	0.0745582	0.175579	FALSE
ST6296	13	-	559701	560637	CUTs	CUT777	CUT777	bothEndsMapped	Automatic	-0.224098	0.160999	-0.18429	0.0669444	0.323814	0.309882	0.31601	2.3004	0.048571	0.130576	FALSE
ST6295	13	-	557397	558605	ORF-T	YMR146C	TIF34	bothEndsMapped	Manual	6.28688	6.38712	6.14272	6.32852	6.27711	6.09903	-0.0373553	-0.325014	0.75302	0.834877	FALSE
ST6294	13	-	554557	556693	ORF-T	YMR145C	NDE1	bothEndsMapped	Manual	5.90003	5.80643	5.99779	6.88615	6.69263	6.60189	0.825471	7.15494	7.10594e-05	0.00154811	FALSE
ST6293	13	-	550109	551245	ORF-T	YMR142C	RPL13B	bothEndsMapped	Manual	2.20159	2.64293	1.99154	1.48744	1.54904	1.7722	-0.675796	-3.94045	0.00380174	0.023833	FALSE
ST6292	13	-	545325	545709	CUTs	CUT776	CUT776	bothEndsMapped	Automatic	0.0937809	0.449219	0.561443	0.843948	0.701648	1.12963	0.523595	3.28801	0.0101562	0.0450777	FALSE
ST6291	13	-	542981	545021	ORF-T	YMR137C	PSO2	bothEndsMapped	Manual	1.12897	1.33932	1.17492	1.21522	0.776406	1.36114	-0.0968172	-0.612262	0.556372	0.685985	TRUE
ST6290	13	-	538613	540109	ORF-T	YMR135C	GID8	bothEndsMapped	Manual	3.97518	3.82457	3.92616	3.99242	3.80773	3.86634	-0.0198034	-0.189751	0.853954	0.906096	TRUE
ST6289	13	-	536061	537085	SUTs	SUT732	SUT732	bothEndsMapped	Manual	1.84449	1.97653	2.0469	2.31993	1.98572	2.3106	0.24944	1.978	0.0811634	0.186137	FALSE
ST6288	13	-	534741	535653	ORF-T	YMR132C	JLP2	mapped5	Manual	1.60875	1.54585	1.24844	1.06169	1.3029	0.857251	-0.393731	-2.644	0.028021	0.0888268	FALSE
ST6287	13	-	533085	534741	ORF-T	YMR131C	RRB1	bothEndsMapped	Manual	5.40203	5.59432	5.67734	5.33373	5.18101	5.47448	-0.22816	-1.85837	0.0979718	0.210287	FALSE
ST6286	13	-	522189	523445	ORF-T	YMR127C	SAS2	bothEndsMapped	Manual	2.03062	2.21998	2.32922	1.75495	2.27581	2.39155	-0.0525028	-0.302265	0.769709	0.845389	TRUE
ST6285	13	-	520685	522037	ORF-T	YMR126C	DLT1	bothEndsMapped	Manual	2.62939	2.75338	2.66356	2.41912	2.32425	2.64012	-0.220948	-1.91362	0.0898334	0.198804	FALSE
ST6284	13	-	512021	513341	CUTs	CUT775	CUT775	bothEndsMapped	Automatic	0.18409	-0.258734	0.0103971	0.507128	0.351687	0.398503	0.440522	3.34246	0.00933771	0.0427337	FALSE
ST6283	13	-	509709	510405	ORF-T	YMR121C	RPL15B	bothEndsMapped	Manual	3.73417	3.80036	3.6798	3.98505	3.35246	3.55926	-0.105853	-0.663549	0.52455	0.659496	FALSE
ST6282	13	-	507341	509333	ORF-T	YMR120C	ADE17	bothEndsMapped	Manual	5.97864	5.72923	5.86604	5.62177	5.68445	5.40606	-0.287206	-2.39683	0.0416208	0.117402	FALSE
ST6281	13	-	502141	502773	ORF-T	YMR118C	YMR118C	bothEndsMapped	Manual	-0.38242	0.0413683	-0.161443	-0.248837	-0.519376	-0.278085	-0.181268	-1.31272	0.223581	0.367182	FALSE
ST6280	13	-	500741	501933	ORF-T	YMR117C	SPC24	mapped5	Manual	1.98284	2.13936	1.97366	1.50977	1.86958	1.76626	-0.316747	-2.55995	0.0320515	0.0976344	TRUE
ST6279	13	-	499261	500741	ORF-T	YMR116C, snR24	ASC1, SNR24	bothEndsMapped	Manual	7.27794	7.48462	7.6417	7.65025	7.51027	7.38641	0.047554	0.369994	0.720429	0.810023	FALSE
ST6278	13	-	496253	497493	ORF-T	YMR114C	YMR114C	bothEndsMapped	Manual	1.4038	1.26579	1.59156	1.68677	1.03216	1.49096	-0.0170845	-0.0978977	0.924281	0.95244	FALSE
ST6277	13	-	493989	494477	ORF-T	YMR112C	MED11	bothEndsMapped	Manual	3.06655	3.04391	3.40197	3.22654	3.05772	3.20018	-0.00932608	-0.0733513	0.943222	0.964849	FALSE
ST6276	13	-	492293	493853	ORF-T	YMR111C	YMR111C	bothEndsMapped	Manual	1.81853	1.77049	1.7273	1.42031	1.55924	1.38729	-0.316488	-3.13328	0.0129184	0.0526189	FALSE
ST6275	13	-	490229	492013	ORF-T	YMR110C	HFD1	bothEndsMapped	Manual	4.40254	4.29339	4.15306	4.70999	4.62427	4.50005	0.328443	2.90656	0.0184538	0.0659115	FALSE
ST6274	13	-	489557	489845	SUTs	SUT731	SUT731	bothEndsMapped	Manual	0.258604	0.0469799	0.212429	-0.15512	0.149224	0.393394	-0.0435047	-0.291018	0.778007	0.851742	FALSE
ST6273	13	-	477773	480261	ORF-T	YMR106C	YKU80	bothEndsMapped	Manual	1.91564	1.87319	2.12621	2.04652	1.84643	1.857	-0.0550313	-0.474763	0.646906	0.756196	TRUE
ST6272	13	-	475773	477661	ORF-T	YMR105C	PGM2	bothEndsMapped	Manual	4.06376	3.37278	4.15538	3.85597	4.0792	3.99903	0.114092	0.575777	0.579675	0.705387	FALSE
ST6271	13	-	472829	475517	other	YMR103C, YMR104C	YMR103C, YPK2	bothEndsMapped	Manual	4.17629	4.14021	4.02215	4.42466	3.95508	4.34509	0.128725	0.922102	0.381881	0.531695	FALSE
ST6270	13	-	469741	472645	ORF-T	YMR102C	YMR102C	bothEndsMapped	Manual	3.83063	4.05782	3.6676	3.78093	3.57607	3.60785	-0.197064	-1.53431	0.161261	0.294868	FALSE
ST6269	13	-	465253	465669	SUTs	SUT730	SUT730	bothEndsMapped	Manual	0.397716	0.654772	-0.0717788	1.21715	1.70415	1.45708	1.13256	5.72487	0.000351815	0.00452662	FALSE
ST6268	13	-	463669	464861	ORF-T	YMR099C	YMR099C	bothEndsMapped	Manual	5.64248	5.5892	5.78661	5.75867	5.82445	5.801	0.121945	1.19691	0.26363	0.411222	FALSE
ST6267	13	-	460653	462709	ORF-T	YMR098C	YMR098C	bothEndsMapped	Manual	2.73785	2.92717	3.03717	2.34835	2.5104	2.40829	-0.478385	-4.16128	0.00276198	0.018893	FALSE
ST6266	13	-	459333	460573	ORF-T	YMR097C	MTG1	bothEndsMapped	Manual	2.66562	2.43439	2.31089	2.45594	2.35854	2.43029	-0.0553779	-0.467147	0.652127	0.75937	FALSE
ST6265	13	-	457197	457981	ORF-T	YMR095C	SNO1	bothEndsMapped	Manual	1.42621	1.92374	1.75828	3.23757	2.69415	3.10924	1.31091	7.4124	5.46239e-05	0.00131087	FALSE
ST6264	13	-	451549	453557	ORF-T	YMR092C	AIP1	bothEndsMapped	Manual	4.51311	4.5363	4.70374	4.79885	4.59892	4.78237	0.142329	1.28874	0.231429	0.375858	FALSE
ST6263	13	-	449997	451429	ORF-T	YMR091C	NPL6	bothEndsMapped	Manual	3.71181	3.52524	3.96562	3.53728	3.49498	3.51632	-0.218032	-1.70781	0.1238	0.246853	FALSE
ST6262	13	-	448309	448957	CUTs	CUT774	CUT774	mapped5	Automatic	-0.454058	-0.493288	-0.36961	-0.520578	-0.465256	-0.25368	0.0258141	0.232688	0.821505	0.88451	FALSE
ST6261	13	-	445397	448309	ORF-T	YMR089C	YTA12	bothEndsMapped	Manual	4.05861	3.99318	3.96276	3.90558	3.87052	4.05535	-0.0610364	-0.596855	0.566146	0.693957	FALSE
ST6260	13	-	443293	445245	ORF-T	YMR088C	VBA1	bothEndsMapped	Manual	4.64426	4.36545	4.71518	4.52271	4.47783	4.42335	-0.100334	-0.838565	0.424647	0.571822	FALSE
ST6259	13	-	433341	434189	SUTs	SUT729	SUT729	bothEndsMapped	Manual	1.17979	0.791009	1.15333	1.31307	2.1644	1.52338	0.62557	2.8921	0.018881	0.0668283	FALSE
ST6258	13	-	433053	433341	CUTs	CUT773	CUT773	mapped3	Automatic	0.390501	1.04201	1.02961	0.551873	1.10626	0.654978	-0.0496707	-0.23691	0.818332	0.881754	FALSE
ST6257	13	-	431245	431453	CUTs	CUT772	CUT772	mapped5	Automatic	-0.270762	-0.652736	-0.832796	-0.623989	-0.303803	0.28321	0.37057	1.58507	0.14936	0.280445	FALSE
ST6256	13	-	429893	431245	ORF-T	YMR081C	ISF1	bothEndsMapped	Manual	2.73725	2.17412	3.05198	2.80179	2.67726	2.97103	0.162247	0.782608	0.455088	0.598012	FALSE
ST6255	13	-	426309	429709	ORF-T	YMR080C	NAM7	bothEndsMapped	Manual	4.80726	4.83812	4.9624	4.46665	4.50129	4.6915	-0.316113	-2.89469	0.0188037	0.0667891	FALSE
ST6254	13	-	422365	424749	ORF-T	YMR078C	CTF18	bothEndsMapped	Manual	2.31732	2.07161	2.22581	2.1193	2.2633	2.29208	0.0199794	0.17992	0.861427	0.911339	TRUE
ST6253	13	-	421357	422205	ORF-T	YMR077C	VPS20	bothEndsMapped	Manual	2.47231	2.07116	2.21834	2.27659	2.3758	2.22234	0.0376398	0.297806	0.772995	0.847718	FALSE
ST6252	13	-	415981	420109	other	YMR075C-A, YMR076C	YMR075C-A, PDS5	bothEndsMapped	Manual	2.87822	3.07385	3.02549	2.95878	3.04505	3.22908	0.0851168	0.741235	0.478511	0.619721	FALSE
ST6251	13	-	413061	413493	ORF-T	YMR074C	YMR074C	bothEndsMapped	Manual	4.34301	4.40235	4.50132	5.56885	5.55682	5.48932	1.12277	11.3061	2.04493e-06	0.0001271	FALSE
ST6250	13	-	412109	413061	ORF-T	YMR073C, YMR074C	IRC21, YMR074C	mapped3	Manual	3.32951	3.11005	3.26687	3.45766	3.19377	3.35997	0.101656	0.87936	0.40336	0.552191	FALSE
ST6249	13	-	410749	411349	ORF-T	YMR071C	TVP18	bothEndsMapped	Manual	5.60623	5.41255	5.16117	5.43165	5.46658	4.96693	-0.104925	-0.620755	0.551026	0.683099	FALSE
ST6248	13	-	405613	406109	CUTs	CUT771	CUT771	mapped5	Automatic	-0.0994796	0.0777647	0.880546	1.0279	0.60926	0.586	0.454778	1.84124	0.100632	0.213914	FALSE
ST6247	13	-	404253	405613	ORF-T	YMR067C	UBX4	bothEndsMapped	Manual	3.83402	4.00864	3.90018	3.98698	3.66038	3.87517	-0.0734329	-0.618257	0.552595	0.683762	FALSE
ST6246	13	-	399181	399645	CUTs	CUT770	CUT770	bothEndsMapped	Automatic	-0.332002	-0.481293	-0.209791	0.180509	-0.0984028	0.121083	0.408758	3.35411	0.00917165	0.0421062	FALSE
ST6245	13	-	396469	396853	CUTs	CUT769	CUT769	mapped5	Automatic	-0.285018	-0.432878	-0.510768	-0.278674	-0.111671	-0.465152	0.124389	0.998063	0.345788	0.495872	FALSE
ST6244	13	-	394941	396469	ORF-T	YMR062C	ECM40	bothEndsMapped	Manual	5.17518	5.14087	5.25672	5.3964	5.16697	5.23299	0.0745306	0.700728	0.502186	0.639785	FALSE
ST6243	13	-	391509	392533	ORF-T	YMR060C	SAM37	bothEndsMapped	Manual	2.53205	2.38024	2.4916	2.95302	2.62633	2.66935	0.281605	2.34036	0.0455606	0.125309	FALSE
ST6242	13	-	387205	388325	ORF-T	YMR056C	AAC1	bothEndsMapped	Manual	2.09398	1.82477	1.71983	1.63751	1.70582	1.44527	-0.283323	-2.15598	0.0611791	0.153943	FALSE
ST6241	13	-	385997	387061	ORF-T	YMR055C	BUB2	bothEndsMapped	Manual	2.62238	2.74132	2.7511	3.25173	2.84993	3.11841	0.368426	2.91811	0.0181197	0.0651664	TRUE
ST6240	13	-	380365	382957	ORF-T	YMR052C-A, YMR053C	YMR052C-A, STB2	bothEndsMapped	Manual	1.79544	1.67491	2.08369	1.63927	1.36146	1.39872	-0.384863	-2.78842	0.0222581	0.0753364	FALSE
ST6239	13	-	367973	370557	ORF-T	YMR049C	ERB1	bothEndsMapped	Manual	5.0071	4.92573	5.07106	4.88484	4.85777	4.97168	-0.0965314	-0.967344	0.360064	0.509346	FALSE
ST6238	13	-	363293	366789	ORF-T	YMR047C	NUP116	bothEndsMapped	Manual	4.15644	4.02289	4.14305	4.12587	3.93851	3.91077	-0.115743	-1.07628	0.311375	0.460228	FALSE
ST6237	13	-	354749	355125	CUTs	CUT768	CUT768	bothEndsMapped	Automatic	-0.639495	-0.618347	-0.498954	-0.09826	0.389691	-0.453219	0.531669	2.74404	0.0238873	0.0789583	FALSE
ST6236	13	-	352413	353021	CUTs	CUT767	CUT767	bothEndsMapped	Automatic	0.37236	0.790314	0.938117	1.9334	1.62848	1.64072	1.03394	6.32334	0.000174772	0.00286895	FALSE
ST6235	13	-	350965	352197	ORF-T	YMR041C	ARA2	bothEndsMapped	Manual	2.70822	2.75107	2.93033	2.56267	2.51388	2.75851	-0.184855	-1.59843	0.146361	0.276451	FALSE
ST6234	13	-	348437	349693	ORF-T	YMR039C	SUB1	bothEndsMapped	Manual	3.82187	3.94181	3.98069	3.7255	3.11358	3.20597	-0.566441	-3.46656	0.00772	0.0374515	FALSE
ST6233	13	-	347453	348293	ORF-T	YMR038C	CCS1	bothEndsMapped	Manual	4.85529	5.25862	5.38209	4.41762	4.3738	4.69547	-0.669701	-4.21562	0.00255587	0.0180801	FALSE
ST6232	13	-	344141	346981	ORF-T	YMR037C	MSN2	bothEndsMapped	Manual	4.61986	4.634	4.7313	4.34355	4.32273	4.20517	-0.371239	-3.70854	0.00535682	0.0298866	FALSE
ST6231	13	-	341781	343573	ORF-T	YMR036C	MIH1	bothEndsMapped	Manual	3.20858	3.19131	3.10235	3.08964	3.02933	3.05143	-0.110608	-1.15152	0.280853	0.429609	TRUE
ST6230	13	-	339317	340949	ORF-T	YMR034C	YMR034C	bothEndsMapped	Manual	1.67911	1.13513	1.58972	1.18567	1.34144	1.6364	-0.0801482	-0.461809	0.655799	0.762589	FALSE
ST6229	13	-	332021	334845	ORF-T	YMR031C	YMR031C	bothEndsMapped	Manual	4.3344	4.33439	4.28777	4.44587	4.18122	4.07286	-0.0855341	-0.711413	0.49587	0.634842	FALSE
ST6228	13	-	328573	330277	ORF-T	YMR029C	FAR8	bothEndsMapped	Manual	3.14984	3.05983	3.1214	2.85621	2.8365	2.84498	-0.264462	-2.80039	0.0218386	0.0742451	TRUE
ST6227	13	-	324149	325557	ORF-T	YMR026C	PEX12	bothEndsMapped	Manual	3.41556	2.95765	2.98443	3.03387	2.85688	2.8525	-0.204798	-1.42689	0.189264	0.326516	FALSE
ST6226	13	-	319357	321013	ORF-T	YMR023C	MSS1	bothEndsMapped	Manual	1.46557	1.76937	1.79913	1.41217	1.54269	1.93782	-0.0471283	-0.294254	0.775617	0.850209	FALSE
ST6225	13	-	316941	318469	ORF-T	YMR021C	MAC1	bothEndsMapped	Manual	3.07914	3.20744	3.39247	3.08061	2.74864	2.87892	-0.323629	-2.49352	0.0356482	0.105033	FALSE
ST6224	13	-	311477	312045	SUTs	SUT728	SUT728	bothEndsMapped	Manual	1.87434	1.42683	1.8927	3.03036	2.50504	2.65857	1.00003	5.68758	0.00036806	0.00466295	FALSE
ST6223	13	-	311269	311477	CUTs	CUT766	CUT766	mapped3	Automatic	-0.397891	-0.258535	0.788471	1.06399	0.846936	0.884123	0.887668	3.20751	0.0115067	0.0488197	FALSE
ST6222	13	-	303109	305909	ORF-T	YMR016C	SOK2	bothEndsMapped	Manual	4.42209	4.32397	4.41952	4.01216	3.8436	3.97046	-0.446455	-4.40558	0.00195557	0.0149218	FALSE
ST6221	13	-	302549	302669	CUTs	CUT765	CUT765	mapped5	Automatic	1.93128	3.05414	1.4326	3.38208	2.69979	3.0419	0.901917	2.4554	0.0378929	0.109983	FALSE
ST6220	13	-	300685	302549	ORF-T	YMR015C	ERG5	bothEndsMapped	Manual	5.19782	5.18672	5.33733	5.60111	5.52838	5.53347	0.313694	3.14738	0.012637	0.0520069	FALSE
ST6219	13	-	294997	296797	ORF-T	YMR013C, YMR013C-A	SEC59, YMR013C-A	bothEndsMapped	Manual	2.97259	3.08944	3.0099	3.65896	3.56898	3.7674	0.641136	6.20485	0.000200013	0.00314146	FALSE
ST6218	13	-	288109	289765	SUTs	SUT727	SUT727	bothEndsMapped	Manual	-0.469036	-0.351493	-0.248448	-0.569689	-0.569485	-0.681233	-0.250477	-2.37402	0.04317	0.120697	FALSE
ST6217	13	-	286669	287229	CUTs	CUT764	CUT764	bothEndsMapped	Automatic	-0.245318	-0.0827482	-0.311127	0.375071	0.169466	-0.137661	0.34869	2.39637	0.0416515	0.117402	FALSE
ST6216	13	-	284181	284621	CUTs	CUT763	CUT763	bothEndsMapped	Automatic	-0.627633	-0.382178	-0.266706	-0.127797	-0.0192949	-0.544512	0.194971	1.21044	0.258665	0.40574	FALSE
ST6215	13	-	282781	283749	SUTs	SUT726	SUT726	mapped5	Manual	1.3506	1.17437	1.52942	1.79511	1.54971	2.05914	0.449855	2.92314	0.0179763	0.0649075	FALSE
ST6214	13	-	280269	282781	ORF-T	YMR008C	PLB1	bothEndsMapped	Manual	5.52627	5.18728	5.32052	5.63936	5.55865	5.30737	0.157106	1.1762	0.271378	0.419652	FALSE
ST6213	13	-	277469	279741	ORF-T	YMR006C	PLB2	bothEndsMapped	Manual	4.55919	4.24183	4.64524	4.38501	4.47254	4.48989	-0.0329412	-0.259275	0.801587	0.869113	FALSE
ST6212	13	-	271701	271917	SUTs	SUT725	SUT725	bothEndsMapped	Manual	1.14005	0.509804	0.694115	1.00653	0.744648	1.1612	0.189472	1.05956	0.318499	0.467904	FALSE
ST6211	13	-	268877	271517	other	YMR001C, YMR001C-A	CDC5, YMR001C-A	bothEndsMapped	Manual	3.11621	3.43194	3.39272	3.65967	3.77354	3.8952	0.462515	3.72863	0.00519852	0.029192	FALSE
ST6210	13	-	265541	267477	SUTs	SUT724	SUT724	bothEndsMapped	Manual	1.33578	1.30122	1.30281	0.786312	0.693988	0.748415	-0.570365	-6.02269	0.000246956	0.00364712	FALSE
ST6209	13	-	262701	262837	SUTs	SUT723	SUT723	mapped5	Manual	0.942573	0.383219	0.820602	1.07386	1.09433	0.877583	0.299793	1.92025	0.0889018	0.197472	FALSE
ST6208	13	-	261525	262701	ORF-T	YML004C	GLO1	bothEndsMapped	Manual	5.21552	5.28876	5.23433	5.26848	5.25794	5.25529	0.0143662	0.153095	0.881893	0.924881	FALSE
ST6207	13	-	259477	260077	SUTs	SUT722	SUT722	bothEndsMapped	Manual	0.605015	0.84884	0.455789	2.34676	1.97117	2.50736	1.63855	10.0448	5.24892e-06	0.000252783	FALSE
ST6206	13	-	258725	258965	SUTs	SUT721	SUT721	bothEndsMapped	Manual	2.48428	2.15618	2.6673	3.18989	3.69196	3.69524	1.08978	6.06017	0.000236392	0.00352142	FALSE
ST6205	13	-	256117	258573	ORF-T	YML006C	GIS4	bothEndsMapped	Manual	3.54383	3.74776	3.67896	3.32946	3.24354	3.40291	-0.331548	-3.12509	0.0130847	0.0530578	FALSE
ST6204	13	-	253061	253229	ORF-T	YML007C-A	YML007C-A	bothEndsMapped	Manual	2.35529	1.02925	1.48288	3.46647	2.45236	3.73842	1.59661	4.09853	0.00302234	0.0201638	FALSE
ST6203	13	-	251749	253005	ORF-T	YML008C	ERG6	bothEndsMapped	Manual	5.6658	5.63989	6.11858	6.02748	5.97955	6.05391	0.212224	1.49497	0.17106	0.305727	FALSE
ST6202	13	-	250973	251557	other	YML009C-A, YML009C	YML009C-A, MRPL39	bothEndsMapped	Manual	4.35456	4.22649	4.50664	4.28668	4.44693	4.47066	0.0388592	0.337924	0.743609	0.827801	FALSE
ST6201	13	-	246765	247477	ORF-T	YML011C	RAD33	bothEndsMapped	Manual	2.60131	2.65222	2.61049	2.55756	2.4461	2.67774	-0.0608739	-0.586024	0.573075	0.699464	TRUE
ST6200	13	-	241909	243069	ORF-T	YML015C	TAF11	bothEndsMapped	Manual	2.74494	3.09444	3.22104	2.94602	2.88073	2.99216	-0.0805063	-0.590416	0.57026	0.69708	FALSE
ST6199	13	-	239405	241797	ORF-T	YML016C	PPZ1	bothEndsMapped	Manual	4.78458	5.01254	4.76701	5.28124	5.03639	5.26396	0.339153	2.82253	0.0210835	0.0725258	FALSE
ST6198	13	-	234661	236101	ORF-T	YML018C	YML018C	bothEndsMapped	Manual	4.82758	5.16796	4.63993	4.77008	4.77501	4.8527	-0.0792285	-0.558319	0.591014	0.714088	FALSE
ST6197	13	-	229581	230829	ORF-T	YML021C	UNG1	bothEndsMapped	Manual	3.02929	2.97268	3.08749	2.86783	2.92207	2.91898	-0.12686	-1.32021	0.221177	0.364304	TRUE
ST6196	13	-	226837	228709	ORF-T	YML023C	NSE5	bothEndsMapped	Manual	3.48946	3.46996	3.50611	3.56595	3.60331	3.35065	0.018129	0.168779	0.869915	0.916815	TRUE
ST6195	13	-	224317	225413	ORF-T	YML025C	YML6	bothEndsMapped	Manual	3.98779	4.04722	3.76234	3.76393	3.81375	3.71273	-0.168979	-1.51073	0.167073	0.301178	FALSE
ST6194	13	-	222717	223901	ORF-T	YML026C	RPS18B	bothEndsMapped	Manual	2.72258	3.0916	2.6844	1.52993	1.50523	1.96662	-1.16561	-7.08638	7.63063e-05	0.00164171	FALSE
ST6193	13	-	219221	219853	SUTs	SUT720	SUT720	bothEndsMapped	Manual	0.918398	0.77352	0.815994	2.62923	2.32149	2.42168	1.6215	14.0592	3.48937e-07	3.47599e-05	FALSE
ST6192	13	-	218973	219221	CUTs	CUT762	CUT762	mapped3	Automatic	-0.689409	-0.671999	-0.0237619	1.10815	1.2386	1.54511	1.75901	8.90534	1.3485e-05	0.000487876	FALSE
ST6191	13	-	212221	213981	ORF-T	YML032C	RAD52	bothEndsMapped	Manual	3.78367	3.77207	3.95978	3.46361	3.38087	3.33501	-0.445339	-4.25171	0.00242816	0.0173454	TRUE
ST6190	13	-	206133	209061	ORF-T	YML035C	AMD1	bothEndsMapped	Manual	4.27032	4.33069	4.45459	4.35828	4.47	4.42038	0.064355	0.62967	0.545446	0.67838	FALSE
ST6189	13	-	204237	205461	ORF-T	YML037C	YML037C	mapped5	Manual	2.16824	2.07087	1.82608	1.76857	1.75354	1.71703	-0.275352	-2.36526	0.0437798	0.122026	FALSE
ST6188	13	-	202557	204237	ORF-T	YML038C	YMD8	bothEndsMapped	Manual	4.53289	4.53178	4.42727	4.34832	4.31216	4.34092	-0.163512	-1.70424	0.124482	0.247855	FALSE
ST6187	13	-	194813	195797	ORF-T	YML041C	VPS71	bothEndsMapped	Manual	2.57186	2.49237	2.82324	2.34472	2.20735	2.33353	-0.333955	-2.80658	0.0216246	0.0737937	FALSE
ST6186	13	-	190101	191925	ORF-T	YML043C	RRN11	bothEndsMapped	Manual	2.18367	2.26193	2.14049	1.90133	2.06138	2.37895	-0.0814767	-0.600208	0.564011	0.691884	FALSE
ST6185	13	-	174197	178189	ORF-T	YML049C	RSE1	bothEndsMapped	Manual	3.60072	3.79315	3.73661	3.38611	3.43268	3.16645	-0.381745	-3.31352	0.00976382	0.0440462	TRUE
ST6184	13	-	169853	171445	SUTs	SUT719	SUT719	mapped5	Manual	-0.465927	-0.326587	-0.383781	-0.0031148	-0.315384	-0.135532	0.240754	2.09627	0.0672834	0.16361	FALSE
ST6183	13	-	168949	169853	ORF-T	YML053C	YML053C	bothEndsMapped	Manual	3.36388	3.40792	3.29656	3.33718	2.86302	3.29275	-0.191801	-1.36263	0.207975	0.349235	FALSE
ST6182	13	-	165541	167341	ORF-T	YML054C	CYB2	bothEndsMapped	Manual	0.624262	0.792262	1.15246	0.945249	0.979157	1.03742	0.130947	0.918489	0.383664	0.533564	FALSE
ST6181	13	-	162101	164301	ORF-T	YML056C, snR54	IMD4, SNR54	bothEndsMapped	Manual	6.39896	6.49188	6.62681	6.80184	6.78306	6.61232	0.226525	2.03941	0.0736435	0.174045	FALSE
ST6180	13	-	153085	158317	ORF-T	YML059C	NTE1	bothEndsMapped	Manual	3.75176	3.71227	3.69128	4.83246	4.67717	4.80984	1.05472	10.6422	3.31798e-06	0.000180062	FALSE
ST6179	13	-	148893	151677	ORF-T	YML061C	PIF1	bothEndsMapped	Manual	2.41343	2.44325	2.2252	2.00287	2.04458	2.02127	-0.337718	-3.24513	0.0108536	0.0469913	TRUE
ST6178	13	-	147413	148733	ORF-T	YML062C	MFT1	bothEndsMapped	Manual	2.08012	2.25699	2.31801	2.11309	1.81052	2.15816	-0.191116	-1.48492	0.173647	0.308633	FALSE
ST6177	13	-	146269	146301	SUTs	SUT718	SUT718	bothEndsMapped	Manual	6.46801	5.74119	5.44523	5.96561	5.99137	6.11936	0.140632	0.610605	0.557418	0.687042	FALSE
ST6176	13	-	144965	145973	ORF-T	YML064C	TEM1	bothEndsMapped	Manual	2.53968	3.02589	2.6003	2.93971	2.30994	2.56836	-0.115953	-0.617327	0.55318	0.684253	TRUE
ST6175	13	-	141493	141997	ORF-T	YML066C	SMA2	bothEndsMapped	Manual	0.469175	0.35637	-0.144666	0.423864	-0.29239	0.145626	-0.134593	-0.629339	0.545653	0.678521	FALSE
ST6174	13	-	138917	140237	ORF-T	YML067C	ERV41	bothEndsMapped	Manual	4.16742	3.97852	4.38754	4.32485	4.48359	4.55927	0.278077	2.10919	0.0659144	0.162216	FALSE
ST6173	13	-	129733	131669	ORF-T	YML071C	COG8	bothEndsMapped	Manual	2.75412	2.91976	2.79439	2.37173	2.21466	2.63893	-0.414316	-3.18215	0.0119699	0.050228	FALSE
ST6172	13	-	124581	129557	ORF-T	YML072C	TCB3	bothEndsMapped	Manual	5.62241	5.41082	5.73137	5.94543	5.95707	5.82221	0.320037	2.74326	0.0239171	0.079021	FALSE
ST6171	13	-	123157	124221	ORF-T	YML073C	RPL6A	bothEndsMapped	Manual	2.48167	2.85159	2.78385	2.14777	1.9315	1.87327	-0.721526	-5.38851	0.000532223	0.00595434	FALSE
ST6170	13	-	121365	122981	SUTs	SUT717	SUT717	mapped5	Manual	0.967753	1.04614	1.20644	0.802409	1.11681	1.00363	-0.0991589	-0.813286	0.438222	0.583718	FALSE
ST6169	13	-	119989	121365	ORF-T	YML074C	FPR3	bothEndsMapped	Manual	5.5254	5.28477	5.49481	5.45854	5.23749	5.53908	-0.0232939	-0.189673	0.854013	0.906096	FALSE
ST6168	13	-	115581	119133	ORF-T	YML075C	HMG1	bothEndsMapped	Manual	4.70347	4.82425	4.60841	5.73515	5.76219	5.62233	0.994514	9.36893	9.07986e-06	0.000373044	FALSE
ST6167	13	-	112493	115373	ORF-T	YML076C	WAR1	bothEndsMapped	Manual	3.58908	3.67792	3.36887	3.20794	3.15961	3.22893	-0.346463	-3.06989	0.0142662	0.0562298	FALSE
ST6166	13	-	110365	110837	CUTs	CUT761	CUT761	bothEndsMapped	Automatic	-0.0364976	-0.35766	0.128128	-0.0397718	0.298907	0.324933	0.283366	1.80572	0.106369	0.222593	FALSE
ST6165	13	-	110037	110365	CUTs	CUT760	CUT760	bothEndsMapped	Automatic	-0.42942	-0.151918	-0.47625	-0.130275	-0.0476307	-0.310073	0.18987	1.49131	0.171998	0.306787	FALSE
ST6164	13	-	103821	104237	ORF-T	YML081C-A	ATP18	bothEndsMapped	Manual	5.71537	5.86094	5.78582	5.8134	5.9091	5.78522	0.0485315	0.483797	0.640739	0.751161	FALSE
ST6163	13	-	97805	99453	ORF-T	YML085C	TUB1	bothEndsMapped	Manual	5.94242	5.89968	6.04955	6.11711	6.18219	6.16605	0.191233	1.94313	0.0857552	0.192889	TRUE
ST6162	13	-	95685	97533	ORF-T	YML086C	ALO1	bothEndsMapped	Manual	5.21778	5.04419	5.19236	5.45403	5.38252	5.34065	0.240959	2.35555	0.0444658	0.123277	FALSE
ST6161	13	-	94341	95389	ORF-T	YML087C	YML087C	bothEndsMapped	Manual	0.925982	0.991927	0.824251	1.59242	1.6384	1.86438	0.784349	6.87633	9.52222e-05	0.00188044	FALSE
ST6160	13	-	91029	91597	other	YML089C	YML089C	mapped5	Manual	-0.32907	-0.373177	-0.228425	0.132924	-0.235145	-0.0597973	0.256218	2.10994	0.0658352	0.162216	FALSE
ST6159	13	-	87117	91029	ORF-T	YML091C	RPM2	bothEndsMapped	Manual	3.36824	3.2852	3.49744	3.42269	3.21433	3.62538	0.0371734	0.285234	0.782287	0.854063	FALSE
ST6158	13	-	85877	86813	ORF-T	YML092C	PRE8	bothEndsMapped	Manual	5.54873	5.38472	5.49421	5.42923	5.53613	5.34455	-0.0392505	-0.372393	0.718707	0.808671	FALSE
ST6157	13	-	80605	82165	ORF-T	YML095C	RAD10	bothEndsMapped	Manual	1.9624	2.0794	2.10782	2.07778	1.92287	1.71851	-0.143483	-1.18782	0.267008	0.415067	TRUE
ST6156	13	-	78261	79741	ORF-T	YML097C	VPS9	bothEndsMapped	Manual	3.33031	3.22661	3.07599	2.75222	2.80153	2.95532	-0.374614	-3.29916	0.00998278	0.0446188	FALSE
ST6155	13	-	74293	77053	ORF-T	YML099C	ARG81	bothEndsMapped	Manual	3.0796	2.94766	2.82303	2.73011	2.65485	2.81923	-0.215364	-1.9488	0.0849918	0.192041	FALSE
ST6154	13	-	69725	70149	other	YML101C-A, YML101C	YML101C-A, CUE4	bothEndsMapped	Manual	3.45018	3.60744	3.6338	3.80627	3.76789	3.55264	0.145124	1.27061	0.237513	0.382307	FALSE
ST6153	13	-	67677	67997	other	snR85	SNR85	bothEndsMapped	Manual	3.68599	2.84246	2.72673	6.09401	5.47669	5.42934	2.58162	9.54872	7.82304e-06	0.00034264	FALSE
ST6152	13	-	62525	67589	ORF-T	YML103C	NUP188	bothEndsMapped	Manual	4.75066	4.75618	4.36161	5.63529	5.5106	5.74444	1.00729	7.35856	5.76797e-05	0.0013487	FALSE
ST6151	13	-	58829	62365	ORF-T	YML104C	MDM1	bothEndsMapped	Manual	2.83356	2.85571	2.7906	2.58277	2.78185	2.92754	-0.0625707	-0.539767	0.603196	0.722643	TRUE
ST6150	13	-	57853	58733	ORF-T	YML105C	SEC65	bothEndsMapped	Manual	4.03708	4.16061	4.04302	3.95119	3.86952	4.006	-0.137999	-1.3751	0.204224	0.344414	FALSE
ST6149	13	-	55221	56277	ORF-T	YML107C	PML39	bothEndsMapped	Manual	1.82129	2.01395	2.36111	2.08993	1.96417	2.2161	0.0246158	0.163065	0.874275	0.919411	FALSE
ST6148	13	-	53781	55213	CUTs	CUT759	CUT759	bothEndsMapped	Automatic	-0.244676	0.0309778	0.216887	-0.163068	-0.412853	-0.394713	-0.324608	-2.29167	0.0492544	0.131926	FALSE
ST6147	13	-	49749	51005	ORF-T	YML110C	COQ5	bothEndsMapped	Manual	4.88742	4.73999	4.77528	4.93337	5.04997	5.16815	0.249598	2.31148	0.0477175	0.12921	FALSE
ST6146	13	-	46021	46509	SUTs	SUT716	SUT716	bothEndsMapped	Manual	1.22867	0.290853	1.04921	2.18	1.5518	2.2155	1.12619	4.27939	0.00233482	0.0169112	FALSE
ST6145	13	-	45909	46021	CUTs	CUT758	CUT758	mapped3	Automatic	0.416332	-0.258411	0.957267	2.0602	2.17343	2.05825	1.72556	6.64701	0.000121959	0.00224707	FALSE
ST6144	13	-	41941	43749	ORF-T	YML114C	TAF8	bothEndsMapped	Manual	3.3555	3.65656	3.56334	3.28497	3.2604	3.44616	-0.194622	-1.65136	0.135014	0.262168	FALSE
ST6143	13	-	39965	41861	ORF-T	YML115C	VAN1	bothEndsMapped	Manual	4.98328	4.97542	5.00788	4.83604	4.83367	4.7946	-0.167423	-1.79483	0.108187	0.22562	TRUE
ST6142	13	-	29877	30309	SUTs	SUT715	SUT715	mapped5	Manual	0.245332	0.493381	0.266936	0.962208	0.381097	0.50083	0.279495	1.72391	0.120763	0.243129	FALSE
ST6141	13	-	27909	29877	ORF-T	YML120C	NDI1	bothEndsMapped	Manual	4.77748	4.45181	4.72249	4.85011	4.73357	4.63341	0.0884408	0.717875	0.492075	0.63144	FALSE
ST6140	13	-	23941	25853	ORF-T	YML123C	PHO84	bothEndsMapped	Manual	4.78441	3.9893	4.9241	4.79256	6.45731	5.94707	1.16638	2.89407	0.0188224	0.0667891	FALSE
ST6139	13	-	22005	23717	ORF-T	YML124C	TUB3	bothEndsMapped	Manual	5.14209	5.05278	5.17759	5.1052	4.80911	4.94062	-0.172507	-1.53263	0.161668	0.295197	TRUE
ST6138	13	-	20693	21741	ORF-T	YML125C	PGA3	bothEndsMapped	Manual	5.31975	5.36408	5.64453	5.53071	5.35203	5.29718	-0.0494795	-0.394019	0.70326	0.798082	FALSE
ST6137	13	-	18861	20485	ORF-T	YML126C	ERG13	bothEndsMapped	Manual	6.21447	6.04951	6.44023	6.78191	6.69467	6.66137	0.477911	3.8753	0.00418308	0.0253283	FALSE
ST6136	13	-	14957	16845	ORF-T	YML128C	MSC1	bothEndsMapped	Manual	3.81772	3.25164	3.62755	4.30876	4.14605	4.1461	0.634669	4.18852	0.00265652	0.0184843	TRUE
ST6135	13	-	14349	14773	ORF-T	YML129C	COX14	bothEndsMapped	Manual	3.94915	4.07539	4.35486	4.2566	4.26466	4.18283	0.108231	0.865263	0.410629	0.559404	FALSE
ST6134	13	-	11437	13269	ORF-T	YML130C	ERO1	bothEndsMapped	Manual	4.78974	4.61691	4.97323	5.45955	5.21096	5.19501	0.495214	3.7985	0.0046855	0.0272802	FALSE
ST6133	13	-	9269	9845	SUTs	SUT714	SUT714	bothEndsMapped	Manual	0.6843	0.42075	0.898948	0.340745	0.34289	0.37843	-0.313978	-2.36451	0.0438323	0.122088	FALSE
ST6132	13	-	8733	9269	CUTs	CUT757	CUT757	mapped3	Automatic	-0.102462	0.107405	0.364915	-0.424294	-0.638417	-0.494911	-0.642493	-4.65799	0.00138144	0.0115073	FALSE
ST6131	12	-	1055604	1057108	ORF-T	YLR457C	NBP1	bothEndsMapped	Manual	1.77702	1.89204	1.814	1.91012	1.464	1.77912	-0.109941	-0.834592	0.426761	0.573741	FALSE
ST6130	12	-	1052347	1053164	other	YLRCdelta27	YLRCdelta27	bothEndsMapped	Manual	2.07788	2.43337	2.204	2.78417	2.87122	2.71872	0.552953	4.57949	0.00153759	0.0124099	FALSE
ST6129	12	-	1043020	1043604	CUTs	CUT756	CUT756	mapped5	Automatic	-0.232577	-0.242947	-0.19573	0.0481851	0.123276	0.442862	0.428526	3.43625	0.00808575	0.0385422	FALSE
ST6128	12	-	1041604	1043020	ORF-T	YLR453C	RIF2	mapped5	Manual	1.60046	2.00636	1.79129	1.76606	1.59538	1.64415	-0.130844	-1.02656	0.332927	0.483339	FALSE
ST6127	12	-	1038740	1041604	ORF-T	YLR452C	SST2	mapped3	Manual	4.49263	4.75633	4.52527	4.67309	4.52076	4.63862	0.0194156	0.171543	0.867808	0.914992	FALSE
ST6126	12	-	1033420	1035756	SUTs	SUT713	SUT713	bothEndsMapped	Manual	0.286423	0.395463	0.290342	1.21175	1.53943	1.66307	1.14734	8.625	1.72723e-05	0.000586935	FALSE
ST6125	12	-	1029908	1030620	SUTs	SUT712	SUT712	bothEndsMapped	Manual	0.949519	1.48001	1.39478	1.57996	1.8704	1.79635	0.474129	3.00705	0.0157472	0.0597357	FALSE
ST6124	12	-	1026708	1027956	ORF-T	YLR447C	VMA6	bothEndsMapped	Manual	6.4344	6.18834	6.48145	6.21699	6.33069	6.27683	-0.0932288	-0.818875	0.435195	0.581326	FALSE
ST6123	12	-	1025380	1026708	SUTs	SUT711	SUT711	mapped3	Manual	2.26162	1.858	2.15568	1.97058	1.9904	1.76679	-0.182509	-1.36658	0.20678	0.347838	FALSE
ST6122	12	-	1019188	1022412	ORF-T	YLR442C	SIR3	bothEndsMapped	Manual	2.52789	2.45799	2.63195	2.45007	2.33233	2.37752	-0.152635	-1.50212	0.16924	0.303955	TRUE
ST6121	12	-	1017868	1018972	ORF-T	YLR441C	RPS1A	bothEndsMapped	Manual	7.15967	7.34731	7.29677	7.03255	7.47007	7.19274	-0.0361314	-0.271365	0.792579	0.86282	FALSE
ST6120	12	-	1015252	1017796	ORF-T	YLR440C	SEC39	bothEndsMapped	Manual	3.18457	3.03047	3.17364	2.49963	2.53557	2.68246	-0.557008	-5.26306	0.000623563	0.00666136	FALSE
ST6119	12	-	1013756	1014268	ORF-T	YLR438C-A	LSM3	bothEndsMapped	Manual	4.16565	4.04669	4.58982	4.46708	4.28054	4.12323	0.0228976	0.142033	0.890361	0.930273	FALSE
ST6118	12	-	1011428	1012084	ORF-T	YLR437C	YLR437C	bothEndsMapped	Manual	4.0485	3.90224	4.22332	3.71005	3.23229	3.65545	-0.525423	-3.43928	0.00804841	0.0384294	FALSE
ST6117	12	-	1007172	1011316	ORF-T	YLR436C	ECM30	bothEndsMapped	Manual	4.19487	4.28515	4.0723	4.3081	4.33666	4.07674	0.056394	0.484566	0.640215	0.75091	FALSE
ST6116	12	-	1004132	1006196	other	YLR433C, YLR434C	CNA1, YLR434C	bothEndsMapped	Manual	2.82577	2.81407	2.94489	3.51377	3.24548	3.46118	0.545231	4.86498	0.0010461	0.00949051	FALSE
ST6115	12	-	1000148	1002092	ORF-T	YLR431C	ATG23	bothEndsMapped	Manual	1.91101	1.99246	1.5593	1.67542	1.48695	1.69032	-0.203358	-1.47958	0.175034	0.3103	FALSE
ST6114	12	-	987900	988188	CUTs	CUT755	CUT755	bothEndsMapped	Automatic	0.0729743	0.202909	-0.0977463	0.453128	-0.439405	0.0111395	-0.0510914	-0.245393	0.811969	0.877361	FALSE
ST6113	12	-	971556	973212	ORF-T	YLR423C	ATG17	bothEndsMapped	Manual	1.52691	1.53073	1.07742	0.952995	1.25713	1.15264	-0.257431	-1.69896	0.125499	0.249352	FALSE
ST6112	12	-	964828	965620	ORF-T	YLR421C	RPN13	bothEndsMapped	Manual	4.60808	5.06986	4.8271	4.90412	4.82255	4.86341	0.0283435	0.216151	0.833963	0.894058	FALSE
ST6111	12	-	963124	963548	CUTs	CUT754	CUT754	bothEndsMapped	Automatic	1.08846	1.28781	1.07737	1.26467	1.50641	1.69776	0.338399	2.5117	0.0346254	0.103153	FALSE
ST6110	12	-	956588	958156	ORF-T	YLR418C	CDC73	bothEndsMapped	Manual	3.62617	3.82537	4.03797	3.60865	3.30602	3.57485	-0.333332	-2.38535	0.0423935	0.118891	FALSE
ST6109	12	-	953204	954276	ORF-T	YLR414C, YLR415C	YLR414C, YLR415C	bothEndsMapped	Manual	5.27855	5.2064	5.50714	5.55524	5.30978	5.49078	0.121238	0.990798	0.349125	0.4983	FALSE
ST6108	12	-	934348	937292	ORF-T	YLR409C	UTP21	bothEndsMapped	Manual	4.45577	4.8184	4.64487	4.34314	4.29179	4.43358	-0.283511	-2.35164	0.0447454	0.123769	FALSE
ST6107	12	-	933724	934228	ORF-T	YLR408C	YLR408C	bothEndsMapped	Manual	2.20764	1.73077	1.72216	1.65445	1.9311	1.98135	-0.0312252	-0.195438	0.849637	0.90394	FALSE
ST6106	12	-	930716	931804	ORF-T	YLR406C	RPL31B	bothEndsMapped	Manual	1.74876	2.26391	2.02489	1.92911	1.57537	1.58182	-0.317088	-1.9893	0.079726	0.183773	FALSE
ST6105	12	-	928604	929596	CUTs	CUT753	CUT753	bothEndsMapped	Automatic	-0.242577	-0.216693	-0.259792	0.171609	-0.113081	0.261355	0.346315	2.86271	0.0197812	0.0691579	FALSE
ST6104	12	-	928244	928572	SUTs	SUT710	SUT710	bothEndsMapped	Manual	3.0813	3.21432	0.76066	2.72501	3.18697	3.17176	0.675815	1.19889	0.262898	0.410486	FALSE
ST6103	12	-	922387	924492	ORF-T	YLR401C	DUS3	bothEndsMapped	Manual	3.58291	3.92635	4.07814	3.81197	3.62442	4.21496	0.0213186	0.117479	0.909207	0.942114	FALSE
ST6102	12	-	921643	922387	SUTs	SUT709	SUT709	mappedNone	Manual	1.50381	1.95744	1.92157	1.66396	1.5685	1.51594	-0.211476	-1.51746	0.165396	0.299119	FALSE
ST6101	12	-	919203	921643	ORF-T	YLR399C	BDF1	bothEndsMapped	Manual	3.95178	3.9588	4.12058	4.0616	4.06887	3.95118	0.0168315	0.162853	0.874437	0.919448	TRUE
ST6100	12	-	915059	919059	ORF-T	YLR398C	SKI2	bothEndsMapped	Manual	3.71294	3.5834	3.61368	3.69226	3.39851	3.65206	-0.0557275	-0.483831	0.640715	0.751161	FALSE
ST6099	12	-	912419	914923	ORF-T	YLR397C	AFG2	bothEndsMapped	Manual	3.703	4.08681	4.07685	3.85557	3.64486	3.85518	-0.170348	-1.25624	0.242428	0.3878	FALSE
ST6098	12	-	910019	912331	ORF-T	YLR396C	VPS33	mapped5	Manual	2.61629	2.64375	2.69881	2.58867	2.42882	2.60107	-0.11343	-1.11795	0.29416	0.443866	FALSE
ST6097	12	-	909395	910019	ORF-T	YLR395C	COX8	bothEndsMapped	Manual	5.27578	5.41972	5.42506	5.73322	5.92697	5.85263	0.46409	4.38664	0.00200799	0.0151789	FALSE
ST6096	12	-	904675	906819	ORF-T	YLR392C	YLR392C	bothEndsMapped	Manual	2.55206	2.07839	2.14235	1.93421	1.76022	1.80966	-0.422903	-2.97676	0.0165168	0.0615317	FALSE
ST6095	12	-	899427	902723	ORF-T	YLR389C	STE23	bothEndsMapped	Manual	4.59581	4.62768	4.68076	4.63999	4.74855	4.76707	0.083782	0.855156	0.415897	0.564465	FALSE
ST6094	12	-	896067	897771	ORF-T	YLR387C	REH1	bothEndsMapped	Manual	4.07219	3.76037	3.8381	3.58792	3.25707	3.83862	-0.329018	-2.0391	0.0736787	0.174071	FALSE
ST6093	12	-	892883	893427	ORF-T	YLR384C, YLR385C	IKI3, SWC7	mapped5	Manual	1.4899	1.32804	1.14763	1.42076	1.49313	1.32215	0.0901589	0.753418	0.471533	0.613866	FALSE
ST6092	12	-	888699	892883	ORF-T	YLR384C	IKI3	bothEndsMapped	Manual	4.63997	4.68062	4.6906	4.86368	4.8187	4.70971	0.126965	1.29136	0.230559	0.375336	FALSE
ST6091	12	-	881899	885027	ORF-T	YLR382C	NAM2	bothEndsMapped	Manual	2.88602	2.85078	2.6851	2.74479	2.62	2.71178	-0.11511	-1.09601	0.303129	0.452175	FALSE
ST6090	12	-	875531	877395	ORF-T	YLR378C	SEC61	bothEndsMapped	Manual	6.50589	6.16154	6.56696	6.80604	6.42722	6.52962	0.176158	1.18556	0.267851	0.416057	FALSE
ST6089	12	-	873635	874827	ORF-T	YLR377C	FBP1	bothEndsMapped	Manual	-0.290849	-0.402873	-0.421633	-0.228869	-0.417375	-0.320977	0.0493775	0.47629	0.645861	0.755097	FALSE
ST6088	12	-	872731	873587	ORF-T	YLR376C	PSY3	bothEndsMapped	Manual	1.1723	1.41456	1.64881	1.32977	1.52278	1.70123	0.106036	0.70104	0.502001	0.639661	TRUE
ST6087	12	-	868475	871387	ORF-T	YLR373C	VID22	bothEndsMapped	Manual	4.33784	4.1656	4.18573	3.80772	3.74988	3.72265	-0.469638	-4.63718	0.00142108	0.01173	FALSE
ST6086	12	-	866419	866803	CUTs	CUT752	CUT752	bothEndsMapped	Automatic	-0.181101	-0.487893	-0.0698506	0.641249	0.369662	0.603208	0.784321	5.6446	0.000387805	0.00480428	FALSE
ST6085	12	-	861515	862299	ORF-T	YLR370C	ARC18	bothEndsMapped	Manual	5.11745	5.09324	5.16561	5.53258	5.36482	5.42452	0.315205	3.16516	0.0122911	0.051192	FALSE
ST6084	12	-	853331	855587	other	YLR364C-A	YLR364C-A	bothEndsMapped	Manual	-0.0345898	0.110785	0.232526	0.0188972	-0.000865481	0.413991	0.0411005	0.290934	0.77807	0.851742	FALSE
ST6083	12	-	851955	853227	ORF-T	YLR363C	NMD4	bothEndsMapped	Manual	3.37566	3.11514	3.3442	2.82889	2.76985	2.877	-0.453086	-4.10337	0.00300134	0.0200605	FALSE
ST6082	12	-	849219	849715	ORF-T	YLR361C-A	YLR361C-A	bothEndsMapped	Manual	3.53488	3.26375	3.1078	3.20038	2.59965	3.21966	-0.295579	-1.57167	0.152422	0.284084	FALSE
ST6081	12	-	846899	849155	ORF-T	YLR361C	DCR2	bothEndsMapped	Manual	3.25361	3.23298	3.4067	3.44519	3.53476	3.41824	0.168296	1.63725	0.137958	0.265615	TRUE
ST6080	12	-	837547	839339	ORF-T	YLR355C	ILV5	bothEndsMapped	Manual	7.03855	7.22901	7.36963	7.32431	7.29434	7.14898	0.0434804	0.363892	0.724817	0.813029	FALSE
ST6079	12	-	836211	837411	ORF-T	YLR354C	TAL1	bothEndsMapped	Manual	6.88269	6.75859	6.83437	6.8218	6.83954	6.72914	-0.0283888	-0.287718	0.780448	0.853318	FALSE
ST6078	12	-	833283	833643	CUTs	CUT751	CUT751	bothEndsMapped	Automatic	0.715789	0.757415	0.599261	1.17173	1.22196	1.21403	0.511753	5.18565	0.00068834	0.00712036	FALSE
ST6077	12	-	830395	830731	CUTs	CUT750	CUT750	mapped5	Automatic	-0.37579	-0.485252	-0.426972	-0.0395264	-0.565645	-0.0902211	0.197541	1.32452	0.219804	0.362617	FALSE
ST6076	12	-	829355	830395	ORF-T	YLR351C	NIT3	bothEndsMapped	Manual	4.57508	4.74664	4.76905	4.83341	4.90032	4.78672	0.143224	1.37518	0.2042	0.344414	FALSE
ST6075	12	-	827915	828275	SUTs	SUT708	SUT708	bothEndsMapped	Manual	0.589862	0.687161	0.277457	0.681514	0.622509	0.595411	0.114985	0.907437	0.389156	0.53825	FALSE
ST6074	12	-	826851	827867	ORF-T	YLR348C	DIC1	bothEndsMapped	Manual	4.14219	4.16648	4.32663	4.45999	4.44775	4.59553	0.289322	2.73389	0.0242769	0.0799244	FALSE
ST6073	12	-	823315	826571	ORF-T	YLR347C	KAP95	bothEndsMapped	Manual	5.13791	5.17647	5.3094	5.60092	5.46458	5.53127	0.324328	3.15484	0.0124906	0.0517901	FALSE
ST6072	12	-	822731	823315	CUTs	CUT749	CUT749	mapped3	Automatic	-0.252924	-0.308293	-0.214608	0.371423	-0.101841	0.0949726	0.380127	2.85095	0.0201535	0.0701896	FALSE
ST6071	12	-	822067	822731	ORF-T	YLR346C	YLR346C	bothEndsMapped	Manual	0.181126	0.365748	0.811423	0.870743	0.644209	0.775747	0.310801	1.88954	0.0932989	0.203687	FALSE
ST6070	12	-	806843	808851	SUTs	SUT707	SUT707	bothEndsMapped	Manual	0.72917	0.924705	0.89722	2.10866	1.73404	2.09915	1.13025	8.54928	1.84873e-05	0.000616397	FALSE
ST6069	12	-	802507	805171	ORF-T	YLR337C	VRP1	bothEndsMapped	Manual	4.62011	4.43882	4.59217	4.48384	4.55001	4.36593	-0.0837723	-0.783662	0.454501	0.597566	FALSE
ST6068	12	-	799539	802435	ORF-T	YLR336C	SGD1	bothEndsMapped	Manual	2.8494	3.10679	2.99229	2.67495	2.65724	2.8191	-0.26573	-2.38509	0.0424109	0.118894	FALSE
ST6067	12	-	795411	796387	ORF-T	YLR333C	RPS25B	bothEndsMapped	Manual	3.10263	3.5181	2.87322	2.82447	2.78356	2.69256	-0.397785	-2.46542	0.0372896	0.108816	FALSE
ST6066	12	-	794707	795219	other	snR55, snR57	SNR55, SNR57	bothEndsMapped	Manual	3.81061	4.18175	3.85156	3.86161	3.85999	3.92112	-0.0670669	-0.543068	0.601019	0.720984	FALSE
ST6065	12	-	793131	794227	CUTs	CUT748	CUT748	bothEndsMapped	Automatic	-0.4546	-0.423567	-0.404525	1.98527	1.5437	1.96272	2.25813	16.6632	8.60818e-08	1.07929e-05	FALSE
ST6064	12	-	789699	789875	SUTs	SUT706	SUT706	bothEndsMapped	Manual	0.982079	1.57572	1.3106	1.88082	2.22645	2.28465	0.841171	4.86456	0.00104667	0.00949051	FALSE
ST6063	12	-	789411	789699	CUTs	CUT747	CUT747	mapped3	Automatic	-0.264963	-0.419996	-0.825209	-0.251139	-0.414211	0.0833048	0.309374	1.73574	0.118575	0.239988	FALSE
ST6062	12	-	786475	787395	CUTs	CUT746	CUT746	bothEndsMapped	Automatic	0.566249	0.994662	0.892906	1.64187	1.65786	1.63645	0.827454	6.45294	0.000151096	0.00260372	FALSE
ST6061	12	-	783483	783843	SUTs	SUT705	SUT705	mapped5	Manual	0.394489	-0.116221	-0.0263432	0.990829	0.240378	0.26085	0.413377	1.87008	0.0961904	0.207689	FALSE
ST6060	12	-	782947	783483	ORF-T	YLR327C	TMA10	bothEndsMapped	Manual	3.57036	2.92202	4.20027	4.37072	4.29066	4.50571	0.824812	3.02295	0.0153578	0.0587492	FALSE
ST6059	12	-	781419	781995	SUTs	SUT704	SUT704	mapped5	Manual	-0.133144	0.599124	0.340411	-0.0590799	-0.0220792	-0.102497	-0.330016	-1.89159	0.0929985	0.203412	FALSE
ST6058	12	-	780707	781419	ORF-T	YLR325C	RPL38	bothEndsMapped	Manual	6.91563	7.19448	7.55126	7.4097	7.34378	7.26417	0.118757	0.746425	0.47553	0.616739	FALSE
ST6057	12	-	777931	779075	ORF-T	YLR323C	CWC24	bothEndsMapped	Manual	1.91785	1.97604	2.1602	1.86935	1.58267	1.76849	-0.277866	-2.31601	0.0473725	0.128542	FALSE
ST6056	12	-	776227	777899	ORF-T	YLR321C	SFH1	bothEndsMapped	Manual	3.09057	3.53446	3.18312	3.00492	3.04116	3.00645	-0.251872	-1.91871	0.0891176	0.197701	TRUE
ST6055	12	-	769115	771763	ORF-T	YLR319C	BUD6	bothEndsMapped	Manual	2.52848	2.52555	2.56659	2.31101	2.49904	2.35871	-0.150618	-1.49494	0.171067	0.305727	FALSE
ST6054	12	-	765155	766387	ORF-T	YLR316C	TAD3	bothEndsMapped	Manual	2.64557	2.88978	2.94413	2.48606	2.26985	2.69224	-0.343777	-2.46018	0.0376041	0.109558	FALSE
ST6053	12	-	762451	764211	ORF-T	YLR314C	CDC3	bothEndsMapped	Manual	4.20722	4.331	4.21151	4.17312	4.27369	4.25045	-0.0174875	-0.176836	0.863775	0.912487	TRUE
ST6052	12	-	760317	762379	ORF-T	YLR313C	SPH1	bothEndsMapped	Manual	1.52506	1.66195	1.80879	1.34013	1.41844	1.57614	-0.220361	-1.86294	0.0972717	0.209278	FALSE
ST6051	12	-	757621	759045	ORF-T	YLR312C	QNQ1	bothEndsMapped	Manual	0.442225	0.469723	0.503499	1.80397	1.5496	1.70544	1.21452	11.4266	1.87789e-06	0.00011979	FALSE
ST6050	12	-	757157	757621	other	YLR311C	YLR311C	mappedNone	Manual	0.119439	-0.273649	-0.193537	6.92881e-05	0.308321	0.1865	0.280879	2.03177	0.0745412	0.175579	FALSE
ST6049	12	-	751989	757157	ORF-T	YLR310C	CDC25	bothEndsMapped	Manual	4.11204	4.01303	4.08339	3.91194	3.90245	4.01127	-0.127597	-1.30585	0.225808	0.369338	TRUE
ST6048	12	-	748837	751805	ORF-T	YLR309C	IMH1	bothEndsMapped	Manual	2.54487	2.50622	2.38607	2.43954	1.98895	2.34704	-0.220547	-1.62051	0.141527	0.270198	FALSE
ST6047	12	-	746589	747605	ORF-T	YLR307C-A	YLR307C-A	bothEndsMapped	Manual	0.142779	0.462157	-0.0226252	0.00349143	0.345018	0.659546	0.141915	0.758972	0.468375	0.611494	FALSE
ST6046	12	-	738045	743925	ORF-T	YLR305C	STT4	bothEndsMapped	Manual	4.3226	4.28396	4.12431	4.2998	4.2674	4.39304	0.0764572	0.729986	0.485012	0.625134	TRUE
ST6045	12	-	734997	737597	ORF-T	YLR304C	ACO1	bothEndsMapped	Manual	5.90173	5.85388	6.0101	6.40058	6.37495	6.12502	0.378282	3.29154	0.010101	0.0450023	FALSE
ST6044	12	-	724509	725461	ORF-T	YLR298C	YHC1	bothEndsMapped	Manual	3.03303	3.09421	3.07858	2.92563	2.92958	3.09039	-0.0867406	-0.862477	0.412077	0.56085	FALSE
ST6043	12	-	721733	722501	ORF-T	YLR294C, YLR295C	YLR294C, ATP14	bothEndsMapped	Manual	5.56686	5.86437	5.73254	5.81296	5.70723	5.58145	-0.0207081	-0.174026	0.865916	0.913792	FALSE
ST6042	12	-	720541	721509	ORF-T	YLR293C	GSP1	bothEndsMapped	Manual	7.06202	7.17233	6.99656	7.14552	7.16876	6.71722	-0.0664707	-0.470728	0.649669	0.7576	FALSE
ST6041	12	-	719589	720437	ORF-T	YLR292C	SEC72	bothEndsMapped	Manual	4.58733	4.7854	4.7466	4.63548	4.58173	4.81307	-0.0296811	-0.264469	0.797713	0.866204	FALSE
ST6040	12	-	718149	719525	ORF-T	YLR291C	GCD7	bothEndsMapped	Manual	5.0273	5.02125	5.10072	4.93716	4.97712	4.8388	-0.132065	-1.34284	0.214049	0.356519	FALSE
ST6039	12	-	716965	718069	ORF-T	YLR290C	YLR290C	bothEndsMapped	Manual	3.84246	3.89061	3.64788	2.94971	3.45556	3.37274	-0.534311	-3.54655	0.00683582	0.0349333	FALSE
ST6038	12	-	713349	714949	ORF-T	YLR288C	MEC3	bothEndsMapped	Manual	1.71696	1.92612	1.94765	1.78996	1.76576	1.88188	-0.0510442	-0.471813	0.648925	0.757132	TRUE
ST6037	12	-	712317	713221	ORF-T	YLR287C-A	RPS30A	bothEndsMapped	Manual	3.27406	3.33218	3.07123	2.86997	2.86405	2.81792	-0.375176	-3.4774	0.00759338	0.0370853	FALSE
ST6036	12	-	710693	712197	ORF-T	YLR287C	YLR287C	bothEndsMapped	Manual	3.62473	3.57971	3.33142	3.37389	3.28428	3.41932	-0.15279	-1.32878	0.218455	0.361053	FALSE
ST6035	12	-	708173	710557	other	YLR285C-A, YLR286C	YLR285C-A, CTS1	bothEndsMapped	Manual	6.94459	6.98971	6.88641	7.17267	7.2231	7.02378	0.199613	1.93198	0.0872751	0.194883	FALSE
ST6034	12	-	706093	707109	ORF-T	YLR284C	ECI1	bothEndsMapped	Manual	1.18848	1.24814	1.36171	1.16376	1.0745	1.03162	-0.176149	-1.71925	0.121634	0.243803	FALSE
ST6033	12	-	704181	705005	ORF-T	YLR280C, YLR281C	YLR280C, YLR281C	bothEndsMapped	Manual	0.882854	1.15065	0.859343	1.27466	0.94592	0.975515	0.101083	0.756403	0.469834	0.6123	FALSE
ST6032	12	-	699813	704077	ORF-T	YLR278C	YLR278C	bothEndsMapped	Manual	4.11279	4.17986	4.14445	4.1851	4.00326	4.22935	-0.0064634	-0.0616316	0.95228	0.970429	FALSE
ST6031	12	-	697053	699653	ORF-T	YLR277C	YSH1	bothEndsMapped	Manual	2.70771	2.85517	2.80285	2.78665	2.76592	2.93936	0.0420693	0.403812	0.696312	0.793416	FALSE
ST6030	12	-	694941	696925	ORF-T	YLR276C	DBP9	bothEndsMapped	Manual	4.36502	4.72656	4.40825	4.27564	4.11983	4.01559	-0.362921	-2.75402	0.0235107	0.0781756	FALSE
ST6029	12	-	688829	691373	ORF-T	YLR273C	PIG1	bothEndsMapped	Manual	1.42774	1.86732	1.59302	1.55945	1.09552	1.5905	-0.2142	-1.27228	0.236944	0.381875	FALSE
ST6028	12	-	683613	687285	ORF-T	YLR272C	YCS4	bothEndsMapped	Manual	2.62868	2.85418	2.58556	2.21423	2.25366	2.35562	-0.414971	-3.687	0.00553228	0.0304493	TRUE
ST6027	12	-	678149	679949	SUTs	SUT703	SUT703	bothEndsMapped	Manual	0.702658	0.575487	0.521591	0.592728	0.471563	0.85137	0.0386416	0.307173	0.766097	0.84316	FALSE
ST6026	12	-	675533	677741	ORF-T	YLR266C	PDR8	bothEndsMapped	Manual	2.30872	2.98228	2.75004	2.50843	2.3166	2.43787	-0.259381	-1.53932	0.160049	0.293167	FALSE
ST6025	12	-	674309	675533	ORF-T	YLR265C	NEJ1	mapped3	Manual	2.69623	2.72723	2.4782	0.719082	1.25321	0.891461	-1.6793	-11.0479	2.4608e-06	0.000145487	TRUE
ST6024	12	-	672613	672837	CUTs	CUT745	CUT745	bothEndsMapped	Automatic	-0.56113	-0.0263829	-0.484919	-0.0835769	-0.416827	-0.114911	0.152372	0.927445	0.379256	0.529052	FALSE
ST6023	12	-	672413	672613	CUTs	CUT744	CUT744	mapped3	Automatic	-0.450125	-0.00877277	0.0733639	0.611756	0.28885	0.595515	0.627219	3.87638	0.00417644	0.0253283	FALSE
ST6022	12	-	669165	670045	ORF-T	YLR262C-A	TMA7	bothEndsMapped	Manual	0.567179	0.58437	0.574566	0.306047	0.18721	0.536184	-0.232224	-1.99745	0.0787046	0.1821	FALSE
ST6021	12	-	667989	668965	ORF-T	YLR261C, YLR262C	VPS63, YPT6	bothEndsMapped	Manual	3.37715	3.1165	3.555	2.93329	3.31753	3.52986	-0.0893251	-0.511261	0.622171	0.737238	FALSE
ST6020	12	-	663101	665061	ORF-T	YLR259C	HSP60	bothEndsMapped	Manual	6.50438	6.6142	6.63887	6.63211	6.75526	6.56568	0.0651995	0.626656	0.547329	0.679907	FALSE
ST6019	12	-	659837	661453	SUTs	SUT702	SUT702	bothEndsMapped	Manual	0.366888	0.686521	0.807907	0.519572	0.102121	-0.307671	-0.515765	-2.47235	0.0368777	0.107831	FALSE
ST6018	12	-	658085	658205	CUTs	CUT743	CUT743	mapped5	Automatic	-0.428305	-0.566159	-0.00904376	-0.382827	0.0931271	0.214027	0.309278	1.59986	0.146044	0.276067	FALSE
ST6017	12	-	657653	658085	CUTs	CUT742	CUT742	bothEndsMapped	Automatic	0.583219	0.923865	0.180689	1.11425	1.06459	1.15256	0.547875	3.1337	0.0129099	0.0526189	FALSE
ST6016	12	-	644341	645093	ORF-T	YLR254C	NDL1	bothEndsMapped	Manual	2.40363	2.15427	2.39459	2.42352	2.40389	2.46922	0.11472	1.05241	0.321583	0.471198	TRUE
ST6015	12	-	641357	642381	SUTs	SUT701	SUT701	bothEndsMapped	Manual	2.01915	2.47117	2.12298	1.68904	1.72713	2.05559	-0.380517	-2.47056	0.0369839	0.108098	FALSE
ST6014	12	-	636053	636373	SUTs	SUT700	SUT700	bothEndsMapped	Manual	0.124635	-0.677731	0.114508	0.632557	0.038503	0.28869	0.466113	1.97451	0.081612	0.186688	FALSE
ST6013	12	-	633621	634005	CUTs	CUT741	CUT741	bothEndsMapped	Automatic	0.63645	0.00643457	0.0724827	-0.379647	0.101399	0.581665	-0.137317	-0.544627	0.599992	0.720466	FALSE
ST6012	12	-	628549	633381	ORF-T	YLR247C	IRC20	bothEndsMapped	Manual	2.66663	3.10626	2.86916	3.09817	3.13848	3.12379	0.23946	1.87992	0.0947172	0.205885	FALSE
ST6011	12	-	626357	626973	ORF-T	YLR245C	CDD1	mapped5	Manual	3.00535	3.23415	3.11919	2.93966	2.63857	2.61084	-0.38987	-3.09822	0.0136467	0.0548169	FALSE
ST6010	12	-	625117	626357	ORF-T	YLR244C	MAP1	bothEndsMapped	Manual	5.92992	5.93774	5.89244	5.46954	5.38075	5.18953	-0.573429	-5.26274	0.000623816	0.00666136	FALSE
ST6009	12	-	622877	623973	ORF-T	YLR242C	ARV1	bothEndsMapped	Manual	2.86511	2.79649	2.75761	2.87978	3.12672	3.12682	0.238035	2.15305	0.0614662	0.154611	FALSE
ST6008	12	-	616165	617357	ORF-T	YLR239C	LIP2	bothEndsMapped	Manual	2.37414	2.58371	2.61355	2.48416	2.41206	2.67341	-0.000586678	-0.00494171	0.996171	0.997627	FALSE
ST6007	12	-	614229	614581	SUTs	SUT699	SUT699	bothEndsMapped	Manual	0.791556	1.08196	0.294868	0.845913	1.84968	0.486773	0.337993	1.01172	0.33958	0.48948	FALSE
ST6006	12	-	607141	609573	ORF-T	YLR233C	EST1	mapped5	Manual	1.3389	1.6929	1.44698	1.35897	1.2995	1.58213	-0.0793933	-0.605204	0.560837	0.689969	TRUE
ST6005	12	-	605637	607141	ORF-T	YLR231C	BNA5	bothEndsMapped	Manual	3.17363	3.39726	3.08571	3.12605	3.3233	3.06467	-0.0475288	-0.382044	0.711796	0.804212	FALSE
ST6004	12	-	604061	605013	ORF-T	YLR229C	CDC42	bothEndsMapped	Manual	5.69042	5.64705	5.88597	5.79883	5.74481	5.79427	0.0381562	0.359722	0.727822	0.815143	TRUE
ST6003	12	-	603429	603861	SUTs	SUT698	SUT698	bothEndsMapped	Manual	1.36861	0.978697	1.79224	0.501711	0.44976	0.692442	-0.831878	-4.3202	0.00220419	0.016273	FALSE
ST6002	12	-	599813	602709	other	YLRCtau1, YLR228C	YLRCtau1, ECM22	bothEndsMapped	Manual	3.74983	4.00413	3.63267	3.38008	3.35882	3.15664	-0.497031	-3.85691	0.00429792	0.0257875	FALSE
ST6001	12	-	590429	592413	ORF-T	YLR227C	ADY4	bothEndsMapped	Manual	1.82104	1.84289	1.70781	2.0547	1.60388	1.57065	-0.047505	-0.328968	0.750133	0.832692	TRUE
ST6000	12	-	587517	589029	ORF-T	YLR225C	YLR225C	bothEndsMapped	Manual	3.80042	4.24312	4.13838	3.65343	3.68497	3.82053	-0.340995	-2.5279	0.0337388	0.101384	FALSE
ST5999	12	-	581981	585821	ORF-T	YLR222C-A, YLR223C	YLR222C-A, IFH1	bothEndsMapped	Manual	3.06504	3.35132	3.12686	3.34405	3.10712	3.50398	0.137306	1.01288	0.339054	0.48911	FALSE
ST5998	12	-	579189	581805	ORF-T	YLR222C	UTP13	bothEndsMapped	Manual	3.94149	4.18514	4.29771	3.96337	3.69164	4.059	-0.236779	-1.69734	0.125813	0.249635	FALSE
ST5997	12	-	578045	579077	ORF-T	YLR221C	RSA3	bothEndsMapped	Manual	3.61868	3.87505	4.00248	3.67006	3.22595	3.65063	-0.316522	-2.02496	0.0753498	0.177042	FALSE
ST5996	12	-	573341	573813	ORF-T	YLR218C	YLR218C	bothEndsMapped	Manual	2.60645	2.34531	2.80398	2.17461	2.17711	2.17881	-0.408404	-3.14455	0.0126929	0.0520862	FALSE
ST5995	12	-	572013	573261	ORF-T	YLR216C	CPR6	bothEndsMapped	Manual	5.55717	5.7974	5.54419	5.70608	5.60208	5.49897	-0.0305455	-0.263495	0.79844	0.866476	FALSE
ST5994	12	-	570621	571909	ORF-T	YLR215C	CDC123	bothEndsMapped	Manual	2.94654	3.06435	3.35916	2.92878	3.04649	2.97907	-0.138572	-1.08879	0.306127	0.454875	TRUE
ST5993	12	-	566477	567965	ORF-T	YLR213C	CRR1	bothEndsMapped	Manual	1.12825	0.877609	0.63355	0.273587	0.720274	0.509705	-0.378616	-2.34865	0.0449601	0.124092	FALSE
ST5992	12	-	564669	566333	ORF-T	YLR212C	TUB4	bothEndsMapped	Manual	3.73626	3.63314	3.6914	4.16006	3.98748	4.03593	0.374223	3.69953	0.00542944	0.0300367	TRUE
ST5991	12	-	563389	564589	ORF-T	YLR211C	YLR211C	bothEndsMapped	Manual	1.88514	1.61643	1.6154	1.09813	1.19961	1.40824	-0.470326	-3.68661	0.00553547	0.0304493	FALSE
ST5990	12	-	560573	561765	ORF-T	YLR209C	PNP1	bothEndsMapped	Manual	4.23716	4.02814	4.3334	4.39525	4.48574	4.43089	0.23773	2.10833	0.0660048	0.162377	FALSE
ST5989	12	-	552677	554237	ORF-T	YLR205C	HMX1	bothEndsMapped	Manual	1.33198	1.01844	1.28429	3.85478	3.72091	3.81747	2.58615	22.0205	8.4396e-09	1.7048e-06	FALSE
ST5988	12	-	550485	552069	other	YLR202C, YLR203C	YLR202C, MSS51	bothEndsMapped	Manual	4.80108	4.4973	4.63996	4.86429	5.05875	4.77012	0.251606	2.0153	0.0765119	0.17902	FALSE
ST5987	12	-	549461	550349	other	YLR201C, YLR202C	COQ9, YLR202C	bothEndsMapped	Manual	4.2983	4.06484	3.98289	4.1215	4.12138	4.1156	0.00415537	0.0367706	0.971516	0.98164	FALSE
ST5986	12	-	547588	548853	other	YLR198C, YLR199C	YLR198C, PBA1	bothEndsMapped	Manual	4.31479	4.06363	4.04724	4.55115	4.60313	4.35702	0.361884	2.98143	0.0163956	0.0614263	FALSE
ST5985	12	-	543349	543669	CUTs	CUT740	CUT740	mapped5	Automatic	-0.632553	-0.57948	-0.611663	-0.218118	-0.489339	-0.636983	0.159752	1.27264	0.236822	0.381771	FALSE
ST5984	12	-	541853	543349	ORF-T	YLR195C	NMT1	bothEndsMapped	Manual	3.89662	3.71519	4.05407	3.67726	3.82042	3.98485	-0.0611186	-0.471663	0.649029	0.757132	FALSE
ST5983	12	-	540765	541781	ORF-T	YLR194C	YLR194C	bothEndsMapped	Manual	5.91112	5.88836	6.05889	6.09068	5.6435	5.75933	-0.12162	-0.897649	0.394066	0.542531	FALSE
ST5982	12	-	539829	540589	ORF-T	YLR193C	UPS1	bothEndsMapped	Manual	3.78053	3.52791	3.94427	3.66083	3.46236	3.5808	-0.18291	-1.40163	0.196438	0.335013	FALSE
ST5981	12	-	538453	539653	ORF-T	YLR192C	HCR1	bothEndsMapped	Manual	5.22577	5.49031	5.50526	5.1838	5.19054	5.1537	-0.231101	-2.06653	0.0705405	0.168428	FALSE
ST5980	12	-	530717	534461	ORF-T	YLR189C	ATG26	bothEndsMapped	Manual	2.69902	2.68941	2.87305	2.48319	2.62857	2.65018	-0.166514	-1.55016	0.157456	0.289805	FALSE
ST5979	12	-	520381	522157	ORF-T	YLR183C	TOS4	bothEndsMapped	Manual	3.11851	3.0435	3.15893	2.71512	2.75973	2.86042	-0.328557	-3.28931	0.0101359	0.045041	FALSE
ST5978	12	-	516533	517757	ORF-T	YLR181C	VTA1	bothEndsMapped	Manual	3.00562	3.33366	3.03919	3.2029	2.84459	3.05076	-0.0934023	-0.682197	0.513257	0.649914	FALSE
ST5977	12	-	514029	514853	ORF-T	YLR179C	YLR179C	bothEndsMapped	Manual	6.02782	5.99596	6.26019	6.56944	6.69358	6.39534	0.458127	3.69775	0.00544395	0.0300367	TRUE
ST5976	12	-	513061	514029	ORF-T	YLR178C	TFS1	mapped3	Manual	3.594	3.53326	3.77434	4.46766	4.28435	4.3284	0.726265	6.50362	0.000142812	0.00249647	TRUE
ST5975	12	-	507597	510189	ORF-T	YLR176C	RFX1	bothEndsMapped	Manual	2.86341	2.37469	2.58054	2.60306	2.33013	2.38119	-0.168085	-1.15152	0.280853	0.429609	FALSE
ST5974	12	-	505509	505781	CUTs	CUT739	CUT739	bothEndsMapped	Automatic	1.02838	1.11883	0.347151	1.23966	0.443307	0.609618	-0.0672592	-0.265619	0.796857	0.865662	FALSE
ST5973	12	-	505245	505509	CUTs	CUT738	CUT738	mapped3	Automatic	-0.095324	-0.182007	-0.75469	0.666293	0.591699	0.54743	0.945815	5.52961	0.000446541	0.00527151	FALSE
ST5972	12	-	503501	504045	CUTs	CUT737	CUT737	bothEndsMapped	Automatic	-0.41352	-0.42588	-0.292752	-0.362683	-0.486248	-0.381351	-0.0327101	-0.325242	0.752853	0.834865	FALSE
ST5971	12	-	501125	502197	ORF-T	YLR172C	DPH5	bothEndsMapped	Manual	5.32249	5.42647	5.53417	5.531	5.34817	5.48109	0.0257116	0.23743	0.817942	0.881588	FALSE
ST5970	12	-	500325	501093	ORF-T	YLR170C	APS1	mapped5	Manual	3.23456	3.53237	2.81157	3.67022	3.40748	3.83954	0.446251	2.33384	0.0460394	0.126117	FALSE
ST5969	12	-	499469	500325	ORF-T	YLR168C	YLR168C	bothEndsMapped	Manual	3.12624	3.54402	3.70279	3.52695	3.69808	3.69528	0.182418	1.17807	0.270671	0.418969	FALSE
ST5968	12	-	498157	498685	SUTs	SUT697	SUT697	bothEndsMapped	Manual	0.0761717	0.527819	0.595506	0.572346	0.946926	0.920949	0.413575	2.47506	0.0367183	0.107494	FALSE
ST5967	12	-	495373	498101	ORF-T	YLR166C	SEC10	bothEndsMapped	Manual	3.05907	3.06369	3.13194	2.8568	2.72049	2.96841	-0.236333	-2.22829	0.0545088	0.141973	FALSE
ST5966	12	-	494341	495293	ORF-T	YLR165C	PUS5	bothEndsMapped	Manual	1.73525	1.57705	2.15648	1.76708	1.85584	2.12024	0.0914594	0.547362	0.598193	0.719137	FALSE
ST5965	12	-	491725	493285	ORF-T	YLR163C	MAS1	bothEndsMapped	Manual	3.64926	3.51063	3.51395	3.69246	3.71373	3.48419	0.0721801	0.656916	0.528603	0.664018	FALSE
ST5964	12	-	449005	449613	SUTs	SUT696	SUT696	bothEndsMapped	Manual	-0.0703006	0.169658	-0.231606	0.770634	0.475327	0.146466	0.508225	2.92257	0.0179925	0.0649336	FALSE
ST5963	12	-	447949	448389	ORF-T	YLR154C	RNH203	bothEndsMapped	Manual	3.31613	3.63646	3.49821	2.85971	2.6768	3.3095	-0.53493	-3.12872	0.0130106	0.0528893	FALSE
ST5962	12	-	445261	447701	ORF-T	YLR153C	ACS2	bothEndsMapped	Manual	6.12282	6.31561	6.20846	7.01215	6.94433	6.81065	0.706751	6.53913	0.000137306	0.00242352	FALSE
ST5961	12	-	442813	444845	ORF-T	YLR152C	YLR152C	bothEndsMapped	Manual	3.83253	3.72142	3.61177	3.31492	3.2064	3.09313	-0.517089	-4.64198	0.00141183	0.0116941	FALSE
ST5960	12	-	441349	442733	ORF-T	YLR151C	PCD1	bothEndsMapped	Manual	1.44954	1.48719	1.66845	1.31642	1.0379	1.2996	-0.317084	-2.62951	0.0286771	0.0904547	FALSE
ST5959	12	-	437421	439901	ORF-T	YLR149C	YLR149C	bothEndsMapped	Manual	2.87383	2.5156	2.92517	2.82527	2.32753	2.36141	-0.266798	-1.58049	0.150399	0.281723	FALSE
ST5958	12	-	436669	437109	CUTs	CUT736	CUT736	bothEndsMapped	Automatic	-0.622936	-0.505356	-0.681662	-0.666678	-0.722696	-0.591644	-0.0570217	-0.556152	0.59243	0.71469	FALSE
ST5957	12	-	434021	434501	ORF-T	YLR147C	SMD3	bothEndsMapped	Manual	3.3344	3.61285	3.50635	3.26783	3.06498	3.59131	-0.176491	-1.17117	0.273286	0.421549	FALSE
ST5956	12	-	432741	433773	ORF-T	YLR146C	SPE4	bothEndsMapped	Manual	3.89449	4.21525	4.03887	4.128	3.98685	4.03246	-0.000433326	-0.00373931	0.997103	0.997947	FALSE
ST5955	12	-	429429	432053	ORF-T	YLR144C	ACF2	bothEndsMapped	Manual	3.63815	3.3012	3.35175	3.54662	3.38026	3.32111	-0.0143736	-0.114029	0.91186	0.944325	FALSE
ST5954	12	-	421389	424389	ORF-T	YLR139C	SLS1	bothEndsMapped	Manual	3.96537	3.91056	3.72965	4.05984	4.04146	3.99541	0.163711	1.55186	0.157054	0.289431	FALSE
ST5953	12	-	414581	416757	ORF-T	YLR136C	TIS11	bothEndsMapped	Manual	1.29626	1.43016	1.52964	1.26844	1.06557	1.10768	-0.271457	-2.42631	0.0397007	0.113835	FALSE
ST5952	12	-	404501	408237	other	YLR131C, YLR132C	ACE2, YLR132C	bothEndsMapped	Manual	3.06142	3.13843	3.05598	2.97298	2.98358	3.16761	-0.0438852	-0.422646	0.683035	0.782949	FALSE
ST5951	12	-	402533	404253	ORF-T	YLR130C	ZRT2	bothEndsMapped	Manual	4.94937	5.02869	4.86213	5.88117	6.06504	5.48911	0.865043	5.67661	0.000372995	0.00469277	FALSE
ST5950	12	-	398829	399389	CUTs	CUT735	CUT735	bothEndsMapped	Automatic	-0.162677	-0.488754	-0.732088	-0.489889	-0.468069	-0.5155	-0.0299797	-0.204684	0.842632	0.899901	FALSE
ST5949	12	-	395645	398397	ORF-T	YLR127C	APC2	bothEndsMapped	Manual	2.66503	2.41055	2.43882	2.01649	1.72659	2.1888	-0.527503	-3.71409	0.00531259	0.0296722	TRUE
ST5948	12	-	394629	395597	ORF-T	YLR126C	YLR126C	bothEndsMapped	Manual	1.97316	1.81761	2.29374	2.46132	2.08658	2.1965	0.219963	1.43106	0.188102	0.325143	FALSE
ST5947	12	-	390733	391765	other	YLR122C, YLR123C	YLR122C, YLR123C	bothEndsMapped	Manual	1.69801	1.60808	1.81252	1.72919	1.27317	1.47464	-0.213869	-1.57658	0.151294	0.28283	FALSE
ST5946	12	-	388565	390293	ORF-T	YLR121C	YPS3	bothEndsMapped	Manual	4.25537	4.14244	4.34634	4.9416	4.39616	4.43829	0.343966	2.19121	0.0578348	0.147777	FALSE
ST5945	12	-	386125	388325	ORF-T	YLR120C	YPS1	bothEndsMapped	Manual	5.78179	5.63332	5.84629	5.94029	5.79164	5.64958	0.0400386	0.341422	0.741067	0.825643	FALSE
ST5944	12	-	384629	385469	ORF-T	YLR118C	YLR118C	bothEndsMapped	Manual	4.17909	4.10911	4.39665	4.32307	4.02149	4.26597	-0.0247747	-0.195146	0.849859	0.90394	FALSE
ST5943	12	-	382285	384573	ORF-T	YLR117C	CLF1	bothEndsMapped	Manual	2.89028	2.65036	2.82767	2.71785	2.41733	2.70682	-0.175436	-1.40688	0.194929	0.333142	TRUE
ST5942	12	-	374501	377341	ORF-T	YLR114C	AVL9	bothEndsMapped	Manual	3.41158	3.39167	3.61702	3.69527	3.57828	3.52161	0.124967	1.12956	0.289503	0.438689	FALSE
ST5941	12	-	370189	370965	SUTs	SUT695	SUT695	bothEndsMapped	Manual	0.517053	0.158096	0.55545	1.24904	0.778545	1.02815	0.608378	3.86446	0.00425037	0.0255849	FALSE
ST5940	12	-	369549	370157	ORF-T	YLR110C	CCW12	bothEndsMapped	Manual	7.32868	7.57578	7.82092	7.94864	7.8589	7.51153	0.197897	1.21756	0.256085	0.403126	FALSE
ST5939	12	-	366541	368205	ORF-T	YLR108C	YLR108C	bothEndsMapped	Manual	2.14192	1.93468	2.59551	2.20353	2.11644	2.45414	0.034	0.192203	0.852092	0.904982	FALSE
ST5938	12	-	363973	364301	CUTs	CUT734	CUT734	bothEndsMapped	Automatic	-0.32805	-0.585368	0.102207	1.45049	0.343866	0.662064	1.08921	3.89115	0.0040867	0.0250156	FALSE
ST5937	12	-	348829	363877	ORF-T	YLR106C	MDN1	bothEndsMapped	Manual	5.07191	5.16211	5.07327	5.25212	5.32131	5.34333	0.203156	2.10154	0.0667214	0.163092	FALSE
ST5936	12	-	348445	348509	other	snR79	SNR79	bothEndsMapped	Manual	6.33907	6.67585	7.04122	7.17044	6.97344	6.74439	0.277374	1.4821	0.174378	0.309438	FALSE
ST5935	12	-	346957	348229	ORF-T	YLR105C	SEN2	bothEndsMapped	Manual	3.09243	3.08827	2.92547	4.45683	4.16193	4.39205	1.30155	11.0968	2.37532e-06	0.000141584	FALSE
ST5934	12	-	343965	346013	ORF-T	YLR103C	CDC45	bothEndsMapped	Manual	2.04831	2.36783	1.89846	2.24428	1.86875	2.60906	0.135832	0.687331	0.510175	0.647355	TRUE
ST5933	12	-	342837	343797	other	YLR101C, YLR102C	YLR101C, APC9	bothEndsMapped	Manual	1.43805	1.45157	1.88925	1.42617	1.47125	1.9699	0.0294824	0.161883	0.875177	0.919961	FALSE
ST5932	12	-	339661	341021	ORF-T	YLR099C	ICT1	bothEndsMapped	Manual	3.24806	3.52644	3.31678	2.73184	2.78616	2.60207	-0.657068	-5.70408	0.000360773	0.00459464	FALSE
ST5931	12	-	337373	339541	ORF-T	YLR098C	CHA4	bothEndsMapped	Manual	2.69357	2.95221	3.03143	2.68911	2.69383	2.61825	-0.225339	-1.92201	0.0886553	0.19711	FALSE
ST5930	12	-	336013	337341	ORF-T	YLR097C	HRT3	bothEndsMapped	Manual	2.88714	3.02702	2.89615	2.5371	2.57393	2.78432	-0.304985	-2.74773	0.0237474	0.078639	FALSE
ST5929	12	-	329613	332149	ORF-T	YLR095C	IOC2	bothEndsMapped	Manual	3.19187	3.38415	3.11926	3.30145	3.02004	3.11632	-0.0858224	-0.707527	0.498161	0.636738	FALSE
ST5928	12	-	327581	329285	ORF-T	YLR094C	GIS3	bothEndsMapped	Manual	3.592	3.98991	3.83785	3.83833	3.78859	3.80441	0.00385411	0.0314778	0.975615	0.984277	FALSE
ST5927	12	-	326285	327501	ORF-T	YLR093C	NYV1	bothEndsMapped	Manual	3.97785	3.55653	3.97313	4.12984	3.82306	4.19901	0.2148	1.38603	0.200986	0.340296	FALSE
ST5926	12	-	323485	326261	SUTs	SUT694	SUT694	bothEndsMapped	Manual	1.23202	1.57543	1.32794	1.16533	1.30361	1.09317	-0.191091	-1.54565	0.15853	0.291265	FALSE
ST5925	12	-	322085	323469	SUTs	SUT693	SUT693	bothEndsMapped	Manual	0.686133	0.436807	0.732984	0.665601	0.417977	0.378564	-0.13126	-1.02691	0.332774	0.483213	FALSE
ST5924	12	-	318029	320341	ORF-T	YLR089C	ALT1	bothEndsMapped	Manual	4.56499	4.57951	4.64316	5.11169	4.87199	4.90392	0.366644	3.41939	0.00829707	0.0393583	FALSE
ST5923	12	-	306725	315933	ORF-T	YLR087C	CSF1	bothEndsMapped	Manual	3.24282	3.18227	2.96398	3.1201	3.1872	3.12544	0.014553	0.131968	0.898077	0.935379	FALSE
ST5922	12	-	300573	302037	ORF-T	YLR085C	ARP6	bothEndsMapped	Manual	2.78586	3.02588	3.04441	2.98805	2.71137	3.005	-0.0505804	-0.398748	0.699901	0.795885	TRUE
ST5921	12	-	296477	300405	ORF-T	YLR084C	RAX2	bothEndsMapped	Manual	4.09215	4.0688	3.89731	4.01868	4.122	4.04029	0.0409034	0.393392	0.703706	0.798117	TRUE
ST5920	12	-	293829	296269	ORF-T	YLR083C	EMP70	bothEndsMapped	Manual	5.3909	5.49624	5.62713	5.7821	5.82408	5.65684	0.249587	2.28289	0.0499511	0.133301	FALSE
ST5919	12	-	291981	293629	ORF-T	YLR082C	SRL2	bothEndsMapped	Manual	2.0169	2.19407	2.32203	1.51771	1.65407	1.9907	-0.456838	-3.11266	0.0133416	0.0538106	FALSE
ST5918	12	-	290061	291693	SUTs	SUT692	SUT692	bothEndsMapped	Manual	0.569461	0.630195	0.806429	0.854557	0.563708	0.885989	0.0993898	0.788353	0.451897	0.59511	FALSE
ST5917	12	-	289717	289917	SUTs	SUT691	SUT691	bothEndsMapped	Manual	-0.404848	-0.601247	-0.258404	-0.813223	-0.917017	-0.422418	-0.296053	-1.9162	0.0894695	0.198158	FALSE
ST5916	12	-	289133	289613	SUTs	SUT690	SUT690	bothEndsMapped	Manual	-0.673977	-0.654621	-0.387012	-0.346016	-0.368835	-0.439674	0.187028	1.64182	0.136997	0.264733	FALSE
ST5915	12	-	287765	288885	SUTs	SUT689	SUT689	bothEndsMapped	Manual	-0.0334688	0.177861	-0.403396	-0.27511	-0.207734	-0.0837313	-0.102524	-0.667168	0.522346	0.657635	FALSE
ST5914	12	-	285661	286645	ORF-T	YLR078C	BOS1	bothEndsMapped	Manual	3.40455	3.14716	2.81845	3.7956	3.6	3.34499	0.456811	2.63305	0.0285155	0.0900876	FALSE
ST5913	12	-	281853	282517	ORF-T	YLR074C	BUD20	bothEndsMapped	Manual	4.26602	4.25259	4.38503	4.20596	3.76832	4.30004	-0.209775	-1.41356	0.193021	0.331088	FALSE
ST5912	12	-	280973	281733	ORF-T	YLR073C	YLR073C	bothEndsMapped	Manual	4.61204	4.62318	4.36119	4.74613	4.21093	4.5591	-0.0267527	-0.174243	0.86575	0.913782	FALSE
ST5911	12	-	275269	278677	ORF-T	YLR071C	RGR1	bothEndsMapped	Manual	3.6487	3.59248	3.43634	2.98631	3.23612	3.32711	-0.375998	-3.03492	0.0150717	0.0580598	FALSE
ST5910	12	-	274053	275269	ORF-T	YLR070C	XYL2	mapped3	Manual	1.22631	1.17513	1.27509	-0.00918702	0.392095	0.463579	-0.943348	-6.81855	0.000101292	0.00197892	FALSE
ST5909	12	-	271461	273973	ORF-T	YLR069C	MEF1	bothEndsMapped	Manual	3.40812	3.57154	3.56641	3.14313	3.17695	3.31057	-0.305142	-2.88943	0.018961	0.0669991	FALSE
ST5908	12	-	267741	270821	ORF-T	YLR067C	PET309	bothEndsMapped	Manual	2.12706	2.35143	2.19236	1.59979	1.58407	1.46753	-0.673151	-6.28347	0.000182853	0.00298141	FALSE
ST5907	12	-	266277	266981	ORF-T	YLR065C	YLR065C	bothEndsMapped	Manual	4.78393	4.88988	4.77773	4.68972	4.87839	4.6459	-0.0791771	-0.735584	0.481769	0.622389	FALSE
ST5906	12	-	264741	265269	CUTs	CUT733	CUT733	bothEndsMapped	Automatic	1.32778	1.21432	0.571634	0.972262	0.727539	1.244	-0.0566451	-0.266755	0.79601	0.86531	FALSE
ST5905	12	-	259477	260565	ORF-T	YLR059C	REX2	mapped5	Manual	4.59712	4.71391	4.69944	4.78777	4.74112	4.55521	0.0245458	0.228108	0.82495	0.887251	FALSE
ST5904	12	-	257829	259477	ORF-T	YLR058C	SHM2	bothEndsMapped	Manual	6.73861	6.76625	6.94845	6.99622	6.75796	6.86845	0.0564381	0.498132	0.631013	0.744198	FALSE
ST5903	12	-	251141	253165	ORF-T	YLR055C	SPT8	bothEndsMapped	Manual	2.76145	2.80621	2.59982	3.04338	2.71051	2.82357	0.136665	1.11927	0.293627	0.443443	FALSE
ST5902	12	-	248597	249757	ORF-T	YLR054C	OSW2	bothEndsMapped	Manual	0.895288	1.4663	1.13912	-0.0638882	0.248664	0.821995	-0.831315	-3.60845	0.00622525	0.0326588	FALSE
ST5901	12	-	248085	248381	ORF-T	YLR053C	YLR053C	bothEndsMapped	Manual	0.0695441	-0.109528	0.424349	0.931123	1.0092	0.627513	0.727825	4.46973	0.00178865	0.0140314	FALSE
ST5900	12	-	246237	247005	ORF-T	YLR051C	FCF2	bothEndsMapped	Manual	3.81099	3.72093	3.53687	3.7701	3.67205	3.87746	0.0836079	0.725376	0.487693	0.627341	FALSE
ST5899	12	-	245485	246157	ORF-T	YLR050C	YLR050C	bothEndsMapped	Manual	3.57193	3.56321	3.68077	4.69334	4.294	4.62504	0.932159	7.28035	6.24593e-05	0.00142384	FALSE
ST5898	12	-	243709	245365	ORF-T	YLR049C	YLR049C	bothEndsMapped	Manual	3.14319	3.04554	3.02307	2.6862	3.23571	2.84232	-0.149191	-1.01098	0.339915	0.489768	FALSE
ST5897	12	-	237837	241733	other	YLR046C, YLR047C	YLR046C, FRE8	bothEndsMapped	Manual	2.92993	2.97573	2.83365	3.16353	3.07075	3.27328	0.256079	2.4409	0.0387836	0.112052	FALSE
ST5896	12	-	234797	237781	ORF-T	YLR045C	STU2	bothEndsMapped	Manual	2.70735	2.78502	2.79546	2.8891	2.74046	2.81871	0.0534812	0.540211	0.602903	0.72253	FALSE
ST5895	12	-	232285	234213	ORF-T	YLR044C	PDC1	bothEndsMapped	Manual	7.22758	7.36769	7.62568	7.57963	7.60535	7.35196	0.105333	0.784863	0.453834	0.597105	FALSE
ST5894	12	-	231517	232093	ORF-T	YLR043C	TRX1	bothEndsMapped	Manual	6.46534	6.53949	6.71986	6.62571	6.72691	6.47211	0.0333456	0.283482	0.783585	0.855205	TRUE
ST5893	12	-	229917	231413	ORF-T	YLR042C	YLR042C	bothEndsMapped	Manual	0.576148	1.68418	1.47474	2.39254	1.86525	2.06954	0.864087	3.17738	0.0120592	0.050486	FALSE
ST5892	12	-	228773	229701	ORF-T	YLR040C	YLR040C	bothEndsMapped	Manual	4.02063	4.13636	3.9903	6.78674	6.83521	6.64619	2.70695	25.7944	2.2372e-09	5.24804e-07	FALSE
ST5891	12	-	225357	228565	ORF-T	YLR039C	RIC1	bothEndsMapped	Manual	3.15965	3.23551	3.20126	2.84621	2.37002	2.65143	-0.57625	-4.32156	0.00219997	0.0162584	FALSE
ST5890	12	-	224613	225253	ORF-T	YLR038C	COX12	bothEndsMapped	Manual	4.75313	4.28618	4.55711	5.15999	5.15876	5.27508	0.6658	4.9782	0.00090087	0.00844217	FALSE
ST5889	12	-	223197	224597	SUTs	SUT688	SUT688	bothEndsMapped	Manual	1.20787	1.33014	1.13035	1.81195	1.38759	1.45732	0.329502	2.43725	0.0390107	0.112467	FALSE
ST5888	12	-	221157	222197	ORF-T	YLR036C	YLR036C	bothEndsMapped	Manual	3.45978	3.33232	3.33165	3.00212	3.12415	3.14702	-0.283486	-2.78308	0.022448	0.07573	FALSE
ST5887	12	-	212261	214493	ORF-T	YLR035C	MLH2	bothEndsMapped	Manual	2.15135	2.18769	2.09043	1.51545	1.70486	1.82594	-0.461067	-4.07719	0.00311676	0.0205859	TRUE
ST5886	12	-	210269	212141	ORF-T	YLR034C	SMF3	bothEndsMapped	Manual	4.58669	4.68093	4.58554	4.89782	4.83263	4.89837	0.258548	2.68609	0.0261995	0.0843768	FALSE
ST5885	12	-	203085	204725	SUTs	SUT687	SUT687	bothEndsMapped	Manual	1.37119	1.06912	0.98453	1.57517	1.66987	2.0599	0.626697	3.93285	0.00384425	0.0239549	FALSE
ST5884	12	-	201821	202645	ORF-T	YLR029C	RPL15A	bothEndsMapped	Manual	7.43833	7.45032	7.51666	7.56408	7.48412	7.17827	-0.0596152	-0.481196	0.642511	0.75239	FALSE
ST5883	12	-	201533	201813	CUTs	CUT732	CUT732	mapped5	Automatic	1.75756	1.85475	1.51992	0.0216955	0.00151586	-0.387775	-1.83227	-12.4755	9.24214e-07	7.29769e-05	FALSE
ST5882	12	-	199413	201533	ORF-T	YLR028C	ADE16	bothEndsMapped	Manual	5.34159	5.31097	5.3289	4.88558	4.94596	4.85585	-0.431354	-4.5624	0.00157405	0.012648	FALSE
ST5881	12	-	196725	198125	ORF-T	YLR027C	AAT2	bothEndsMapped	Manual	5.96292	5.93433	6.3599	6.52974	6.57554	6.19416	0.347429	2.2317	0.0542124	0.141657	FALSE
ST5880	12	-	195317	196637	ORF-T	YLR026C	SED5	bothEndsMapped	Manual	3.53488	3.30744	3.37573	3.1154	3.05403	3.48702	-0.187203	-1.34721	0.212696	0.355242	FALSE
ST5879	12	-	187317	193493	ORF-T	YLR024C	UBR2	mapped5	Manual	2.85544	2.75289	2.83161	2.37767	2.4441	2.79555	-0.274203	-2.10765	0.0660756	0.162432	FALSE
ST5878	12	-	185021	187317	ORF-T	YLR023C	IZH3	bothEndsMapped	Manual	4.30939	4.41141	4.39953	4.20125	4.31405	4.46006	-0.0483263	-0.446813	0.666167	0.77115	FALSE
ST5877	12	-	184117	184941	ORF-T	YLR022C	SDO1	bothEndsMapped	Manual	3.7565	4.20044	4.28839	4.01317	3.41988	4.05084	-0.253812	-1.25437	0.243073	0.388347	FALSE
ST5876	12	-	181477	183445	ORF-T	YLR020C	YEH2	bothEndsMapped	Manual	3.96691	3.87081	3.99692	3.73814	3.85598	4.10482	-0.0452306	-0.3725	0.71863	0.808671	FALSE
ST5875	12	-	178581	179693	ORF-T	YLR018C	POM34	bothEndsMapped	Manual	3.6717	3.75017	3.44411	4.19071	3.36305	3.95786	0.215216	1.0618	0.317537	0.467015	FALSE
ST5874	12	-	176485	177469	ORF-T	YLR016C	PML1	bothEndsMapped	Manual	2.2863	2.34089	2.78025	2.83613	2.59941	2.61653	0.214876	1.42317	0.190307	0.327708	FALSE
ST5873	12	-	171997	175021	ORF-T	YLR014C	PPR1	bothEndsMapped	Manual	2.11903	2.17878	1.53618	1.94337	1.79994	2.16854	0.0259544	0.141308	0.890916	0.93072	FALSE
ST5872	12	-	167117	167813	ORF-T	YLR010C	TEN1	bothEndsMapped	Manual	1.63899	1.2073	1.69452	1.91292	1.69889	2.07125	0.380749	2.3988	0.0414897	0.117307	TRUE
ST5871	12	-	165309	166189	ORF-T	YLR008C	PAM18	bothEndsMapped	Manual	4.38858	4.67298	4.59637	3.91359	4.09457	4.29605	-0.45124	-3.39154	0.00865904	0.0404163	FALSE
ST5870	12	-	161645	164077	ORF-T	YLR006C	SSK1	bothEndsMapped	Manual	4.14064	4.13299	4.22689	4.05165	3.80625	3.72461	-0.306003	-2.62991	0.0286589	0.0904547	FALSE
ST5869	12	-	157885	159813	ORF-T	YLR004C	THI73	bothEndsMapped	Manual	0.242849	0.154535	0.297693	0.762974	0.871105	0.834557	0.591186	5.95273	0.000268085	0.00382423	FALSE
ST5868	12	-	156709	157773	ORF-T	YLR003C	YLR003C	bothEndsMapped	Manual	3.76016	4.16858	3.97262	3.76639	3.81404	4.05315	-0.0892579	-0.650784	0.532366	0.666902	FALSE
ST5867	12	-	154181	156381	ORF-T	YLR002C	NOC3	bothEndsMapped	Manual	3.73665	3.90298	3.88898	3.4145	3.18645	3.27962	-0.549347	-5.022	0.000850677	0.00815036	TRUE
ST5866	12	-	151253	154021	ORF-T	YLR001C	YLR001C	bothEndsMapped	Manual	3.76255	3.42981	3.47201	3.23847	3.40095	3.00032	-0.341543	-2.41033	0.04073	0.115699	FALSE
ST5865	12	-	150317	150677	CUTs	CUT731	CUT731	bothEndsMapped	Automatic	-0.379937	0.487146	-0.227036	-0.339521	0.880247	-0.122822	0.179244	0.544124	0.600323	0.720626	FALSE
ST5864	12	-	134117	136381	ORF-T	YLL007C	YLL007C	bothEndsMapped	Manual	2.64014	2.49878	2.44617	2.56491	2.55725	2.57052	0.0358636	0.355881	0.730594	0.817241	FALSE
ST5863	12	-	131085	131461	ORF-T	YLL009C	COX17	bothEndsMapped	Manual	3.21095	4.00707	3.67762	3.90838	4.02637	4.13978	0.392966	2.07836	0.0692268	0.166805	FALSE
ST5862	12	-	128957	130853	ORF-T	YLL010C	PSR1	bothEndsMapped	Manual	4.10322	4.0549	4.09147	3.97601	3.96065	3.79109	-0.173946	-1.71219	0.122967	0.245866	FALSE
ST5861	12	-	121645	125005	ORF-T	YLL013C	PUF3	bothEndsMapped	Manual	4.40614	4.27157	4.4726	4.29534	4.44292	4.43913	0.00902814	0.0848365	0.934354	0.959828	FALSE
ST5860	12	-	115533	116141	CUTs	CUT730	CUT730	bothEndsMapped	Automatic	-0.536645	0.0285459	-0.47885	-0.246957	-0.537369	-0.544608	-0.113995	-0.678274	0.51562	0.651763	FALSE
ST5859	12	-	112125	114309	SUTs	SUT686	SUT686	bothEndsMapped	Manual	1.26117	1.25484	1.43759	1.80427	1.58299	1.88074	0.438129	3.70218	0.005408	0.0299977	FALSE
ST5858	12	-	109741	111653	ORF-T	YLL018C	DPS1	bothEndsMapped	Manual	6.0431	6.09784	6.25739	6.39008	6.29142	6.198	0.160391	1.46662	0.178445	0.313973	FALSE
ST5857	12	-	105397	109029	ORF-T	YLL020C, YLL019C, YLL018C-A	YLL020C, KNS1, COX19	bothEndsMapped	Manual	4.35982	4.15613	4.32457	4.16728	4.06903	4.06831	-0.178631	-1.7081	0.123745	0.246853	FALSE
ST5856	12	-	98933	100565	ORF-T	YLL022C	HIF1	bothEndsMapped	Manual	3.22415	3.30484	3.37437	2.7606	2.82914	2.90856	-0.46835	-4.61107	0.00147258	0.0119756	FALSE
ST5855	12	-	97941	98885	ORF-T	YLL023C	YLL023C	bothEndsMapped	Manual	4.69754	4.7737	4.88939	5.18694	4.99063	4.83705	0.217998	1.78864	0.109234	0.226827	FALSE
ST5854	12	-	95445	97581	ORF-T	YLL024C	SSA2	bothEndsMapped	Manual	7.37717	7.44687	7.53451	7.60451	7.97415	7.4731	0.231075	1.62894	0.139719	0.267989	FALSE
ST5853	12	-	77029	80309	ORF-T	YLL031C	GPI13	bothEndsMapped	Manual	4.84575	4.59939	4.64359	4.74334	4.72329	4.73971	0.0392007	0.368882	0.721228	0.810504	FALSE
ST5852	12	-	73957	76877	ORF-T	YLL032C	YLL032C	bothEndsMapped	Manual	3.03719	3.02591	3.01074	2.68127	2.66522	2.71608	-0.337089	-3.61295	0.00618317	0.0325661	FALSE
ST5851	12	-	70469	73197	ORF-T	YLL034C	RIX7	bothEndsMapped	Manual	3.6285	3.8596	3.73833	3.79233	3.59684	3.87215	0.0116271	0.0989394	0.923478	0.951883	FALSE
ST5850	12	-	66645	68293	ORF-T	YLL036C	PRP19	bothEndsMapped	Manual	3.76316	3.9992	3.75156	3.25495	3.52016	3.58959	-0.383072	-2.98037	0.016423	0.0614344	TRUE
ST5849	12	-	65309	66565	ORF-T	YLL038C	ENT4	mapped5	Manual	2.9754	3.09023	3.02523	2.9463	2.82895	2.81765	-0.165988	-1.6694	0.131332	0.257286	FALSE
ST5848	12	-	63901	65309	ORF-T	YLL039C	UBI4	bothEndsMapped	Manual	5.89847	5.78195	5.58933	6.02766	5.91727	5.9001	0.191763	1.67272	0.130665	0.256394	TRUE
ST5847	12	-	54093	63765	ORF-T	YLL040C	VPS13	bothEndsMapped	Manual	3.56865	3.48846	3.26334	3.67356	3.79157	3.57857	0.241085	2.01729	0.0762707	0.178686	FALSE
ST5846	12	-	52741	54013	ORF-T	YLL041C	SDH2	bothEndsMapped	Manual	4.92803	4.66046	4.82694	5.11248	5.19491	5.09713	0.329698	3.02668	0.0152681	0.0586218	FALSE
ST5845	12	-	51917	52661	ORF-T	YLL042C	ATG10	bothEndsMapped	Manual	1.59048	1.21849	1.38997	2.4144	2.65552	2.47306	1.11469	8.68247	1.64089e-05	0.000560215	FALSE
ST5844	12	-	47709	48701	ORF-T	YLL045C	RPL8B	bothEndsMapped	Manual	7.18169	7.41517	7.24124	7.13084	7.47288	7.39282	0.0528123	0.418906	0.685662	0.784971	FALSE
ST5843	12	-	41181	46453	ORF-T	YLL048C	YBT1	bothEndsMapped	Manual	5.51589	5.46989	5.40802	5.68534	5.60649	5.66509	0.187705	1.9471	0.0852195	0.19222	FALSE
ST5842	12	-	39685	40437	ORF-T	YLL050C	COF1	bothEndsMapped	Manual	6.61492	6.7151	6.75848	6.79802	6.84317	6.76104	0.104577	1.06258	0.317205	0.466757	FALSE
ST5841	12	-	37141	39541	ORF-T	YLL051C	FRE6	bothEndsMapped	Manual	4.59831	4.3383	4.19373	4.65704	4.55212	4.39455	0.157787	1.17953	0.27012	0.418682	FALSE
ST5840	12	-	36349	37141	SUTs	SUT685	SUT685	mappedNone	Manual	1.0684	1.50564	1.00543	1.15203	0.649689	0.810085	-0.322554	-1.84627	0.0998441	0.212798	FALSE
ST5839	12	-	35373	36349	ORF-T	YLL053C, YLL052C	YLL053C, AQY2	mapped3	Manual	2.21389	1.62341	2.09051	2.83626	3.06729	3.07195	1.0159	6.22636	0.00019515	0.00309847	FALSE
ST5838	12	-	32301	35269	ORF-T	YLL054C	YLL054C	bothEndsMapped	Manual	2.46568	2.55117	2.47991	2.17671	2.13421	2.33927	-0.28219	-2.72347	0.0246831	0.0809633	FALSE
ST5837	12	-	27149	29669	ORF-T	YLL056C	YLL056C	bothEndsMapped	Manual	1.63886	1.64764	1.91659	1.56393	1.42155	1.29405	-0.307853	-2.48607	0.0360766	0.105957	FALSE
ST5836	12	-	25533	26661	ORF-T	YLL057C	JLP1	bothEndsMapped	Manual	0.997654	0.788517	1.06477	0.14015	0.447575	0.279986	-0.661076	-5.30339	0.000592469	0.00643049	FALSE
ST5835	12	-	22709	23141	other	YLL059C	YLL059C	mapped5	Manual	-0.0229757	0.0736865	-0.0699728	-0.120335	-0.270642	-0.0432429	-0.13832	-1.28937	0.231219	0.375738	FALSE
ST5834	12	-	20917	22709	other	YLL060C, YLL059C	GTT2, YLL059C	bothEndsMapped	Manual	1.91916	2.01741	2.15294	1.55072	1.13587	1.66736	-0.578517	-3.81788	0.00455298	0.0268962	FALSE
ST5833	12	-	16517	17741	ORF-T	YLL062C	MHT1	bothEndsMapped	Manual	2.81684	2.64573	3.01578	2.82925	2.66223	2.96833	-0.00617985	-0.0465453	0.96395	0.976845	FALSE
ST5832	12	-	14557	16037	ORF-T	YLL063C	AYT1	bothEndsMapped	Manual	2.22115	2.41972	2.18753	2.36548	2.3071	2.28967	0.0446189	0.419997	0.684895	0.784216	FALSE
ST5831	11	-	649530	649986	SUTs	SUT684	SUT684	bothEndsMapped	Manual	2.23755	2.20378	1.48145	2.46287	2.56217	2.59717	0.566475	2.90888	0.0183863	0.0658323	FALSE
ST5830	11	-	638018	639978	ORF-T	YKR100C	SKG1	bothEndsMapped	Manual	3.94086	3.85081	3.79239	4.06723	3.74497	3.83442	0.0208529	0.177603	0.863191	0.912319	FALSE
ST5829	11	-	632506	634954	ORF-T	YKR098C	UBP11	bothEndsMapped	Manual	2.71127	2.36772	2.46024	2.85677	2.8704	2.64207	0.276671	2.18082	0.0588025	0.149462	FALSE
ST5828	11	-	617458	618474	ORF-T	YKR094C	RPL40B	bothEndsMapped	Manual	2.02754	2.4201	2.13864	1.4421	1.11065	1.4364	-0.865711	-6.02722	0.000245651	0.00363824	TRUE
ST5827	11	-	613730	614338	CUTs	CUT729	CUT729	mapped5	Automatic	-0.35488	-0.0333982	-0.743027	0.219426	0.435132	1.05545	0.947104	3.93659	0.00382327	0.0238856	FALSE
ST5826	11	-	612042	613730	ORF-T	YKR092C	SRP40	bothEndsMapped	Manual	4.52903	4.81234	4.8426	4.9232	4.65031	4.80643	0.0653214	0.513239	0.620844	0.736266	FALSE
ST5825	11	-	605081	608081	ORF-T	YKR089C	TGL4	mapped5	Manual	4.07115	3.99946	4.23657	4.16656	3.99012	3.87118	-0.0931084	-0.777231	0.458088	0.600761	FALSE
ST5824	11	-	603945	605081	ORF-T	YKR088C	TVP38	bothEndsMapped	Manual	4.72312	4.51305	4.63569	4.72906	4.39736	4.37067	-0.124922	-0.970622	0.358521	0.507922	FALSE
ST5823	11	-	602728	603897	ORF-T	YKR087C	OMA1	bothEndsMapped	Manual	3.80276	3.92671	3.94222	3.94792	3.72076	3.73289	-0.0900435	-0.82039	0.434377	0.580447	FALSE
ST5822	11	-	598656	599344	ORF-T	YKR085C	MRPL20	bothEndsMapped	Manual	3.37845	3.45059	3.6886	3.45634	3.42585	3.59832	-0.0123765	-0.104498	0.919196	0.948886	FALSE
ST5821	11	-	596568	598600	ORF-T	YKR084C	HBS1	mapped5	Manual	3.7389	3.78591	3.75379	3.59901	3.56311	3.48039	-0.212033	-2.2056	0.0565214	0.145383	FALSE
ST5820	11	-	595880	596568	ORF-T	YKR083C	DAD2	mapped3	Manual	2.47679	2.07886	2.60878	2.0753	2.092	2.50807	-0.163019	-0.942456	0.37195	0.522166	TRUE
ST5819	11	-	591024	592224	ORF-T	YKR081C	RPF2	bothEndsMapped	Manual	4.60388	4.90884	4.93118	4.59249	4.2766	4.8958	-0.226338	-1.33287	0.217166	0.359979	FALSE
ST5818	11	-	586192	589216	ORF-T	YKR079C	TRZ1	bothEndsMapped	Manual	3.43453	3.66331	3.6006	3.38394	3.43298	3.59426	-0.0957543	-0.85104	0.418056	0.566338	FALSE
ST5817	11	-	582312	582992	CUTs	CUT728	CUT728	bothEndsMapped	Automatic	-0.286436	-0.40373	-0.379272	-0.0855905	-0.0142357	-0.229694	0.246639	2.34528	0.0452036	0.124562	FALSE
ST5816	11	-	579280	580544	ORF-T	YKR075C	YKR075C	bothEndsMapped	Manual	3.31109	3.70152	3.6261	4.04689	3.51122	3.95929	0.292899	1.74315	0.117223	0.237914	FALSE
ST5815	11	-	575840	578032	other	YKR072C, YKR073C	SIS2, YKR073C	bothEndsMapped	Manual	4.30005	4.1592	4.44521	3.98539	3.98048	4.10924	-0.27645	-2.46172	0.0375113	0.109331	FALSE
ST5814	11	-	574296	575680	ORF-T	YKR071C	DRE2	bothEndsMapped	Manual	5.17088	5.27404	5.24585	5.09889	4.74333	4.95329	-0.298421	-2.51991	0.0341734	0.102394	FALSE
ST5813	11	-	570712	570848	CUTs	CUT727	CUT727	bothEndsMapped	Automatic	0.0341761	0.583805	-0.411541	0.0290561	0.134923	0.154481	0.0373399	0.170002	0.868983	0.915965	FALSE
ST5812	11	-	569784	570608	ORF-T	YKR068C	BET3	bothEndsMapped	Manual	4.75249	4.80313	4.7448	4.63495	4.62348	4.62668	-0.138435	-1.48127	0.174595	0.309671	FALSE
ST5811	11	-	565648	566872	ORF-T	YKR066C	CCP1	bothEndsMapped	Manual	4.69167	4.24878	4.67276	5.16423	5.0148	4.81434	0.460052	3.01839	0.0154684	0.0590705	FALSE
ST5810	11	-	564712	565568	ORF-T	YKR065C	PAM17	bothEndsMapped	Manual	4.75069	4.6344	4.43045	4.9255	4.80272	4.82805	0.246912	2.1371	0.0630488	0.157043	FALSE
ST5809	11	-	564296	564712	CUTs	CUT726	CUT726	mapped3	Automatic	0.689459	-0.0523548	-0.259106	0.176226	0.377097	0.0297865	0.0683705	0.298878	0.772205	0.847107	FALSE
ST5808	11	-	560208	561952	ORF-T	YKR063C	LAS1	bothEndsMapped	Manual	1.98651	2.29756	2.37025	1.92387	2.02501	2.30192	-0.134507	-0.92628	0.379827	0.529544	TRUE
ST5807	11	-	558304	559016	other	snR42	SNR42	bothEndsMapped	Manual	2.8109	2.38523	4.08094	5.9441	5.81502	5.63266	2.7049	7.37864	5.65185e-05	0.00132761	FALSE
ST5806	11	-	558056	558304	CUTs	CUT725	CUT725	mapped3	Automatic	0.438443	0.248413	0.310747	5.0055	5.15091	5.12008	4.75963	45.4595	1.86385e-11	3.15225e-08	FALSE
ST5805	11	-	556304	558056	CUTs	CUT724	CUT724	bothEndsMapped	Automatic	0.306125	0.438069	0.545927	2.95008	2.68912	3.65618	2.66842	11.9261	1.33048e-06	9.21452e-05	FALSE
ST5804	11	-	553848	554360	CUTs	CUT723	CUT723	bothEndsMapped	Automatic	0.672832	0.918688	0.570867	0.273811	0.430381	0.609839	-0.282786	-2.107	0.0661442	0.162448	FALSE
ST5803	11	-	535064	547712	ORF-T	YKR054C	DYN1	bothEndsMapped	Manual	2.90692	2.95511	2.8709	2.9445	2.85787	3.05302	0.0408174	0.401224	0.698145	0.794509	TRUE
ST5802	11	-	533608	535064	ORF-T	YKR053C	YSR3	mapped3	Manual	1.67638	1.73326	2.12644	0.702444	1.0912	0.888222	-0.951406	-6.15281	0.000212339	0.00327729	FALSE
ST5801	11	-	533192	533480	SUTs	SUT683	SUT683	mapped5	Manual	0.839384	0.716879	0.301862	1.41158	1.63368	1.46175	0.882965	5.80497	0.000319508	0.00427137	FALSE
ST5800	11	-	531832	533192	ORF-T	YKR052C	MRS4	bothEndsMapped	Manual	3.3094	3.17961	3.58709	3.50941	3.19468	3.30036	-0.0238845	-0.171553	0.8678	0.914992	FALSE
ST5799	11	-	526904	527288	SUTs	SUT682	SUT682	bothEndsMapped	Manual	-0.279642	-0.171145	0.164838	0.433729	-0.0373773	0.0378443	0.240048	1.46016	0.180166	0.31565	FALSE
ST5798	11	-	526400	526880	ORF-T	YKR049C	FMP46	bothEndsMapped	Manual	2.85684	2.37341	2.98769	3.2287	2.80288	2.65455	0.156062	0.791252	0.450292	0.593556	FALSE
ST5797	11	-	524896	526312	ORF-T	YKR048C	NAP1	bothEndsMapped	Manual	5.06971	5.16853	5.24088	5.26945	5.20078	5.23195	0.0743535	0.746757	0.47534	0.616734	TRUE
ST5796	11	-	523672	524728	ORF-T	YKR046C	PET10	bothEndsMapped	Manual	3.81508	3.96897	3.95744	6.24777	6.16195	6.04477	2.23767	21.0034	1.25368e-08	2.33763e-06	TRUE
ST5795	11	-	523000	523640	ORF-T	YKR045C	YKR045C	mapped5	Manual	3.0807	3.23907	3.10863	3.02535	3.05545	3.04584	-0.100592	-1.01987	0.335915	0.486125	FALSE
ST5794	11	-	521520	523000	SUTs	SUT681	SUT681	mapped3	Manual	1.70615	2.229	1.82235	1.98074	1.99511	1.88554	0.0346301	0.239313	0.816528	0.880455	FALSE
ST5793	11	-	520416	521432	ORF-T	YKR043C	YKR043C	bothEndsMapped	Manual	5.51788	5.82711	5.74826	5.68417	5.67063	5.51513	-0.074442	-0.629136	0.54578	0.678562	FALSE
ST5792	11	-	519048	519480	SUTs	SUT680	SUT680	bothEndsMapped	Manual	1.83075	1.82397	0.99832	2.14528	0.0924094	0.723465	-0.56396	-1.20851	0.259366	0.406402	FALSE
ST5791	11	-	516208	516512	CUTs	CUT722	CUT722	bothEndsMapped	Automatic	-0.527289	-0.689159	-0.451301	-0.351802	-0.266446	-0.211981	0.279173	2.58506	0.0307897	0.0950756	FALSE
ST5790	11	-	513608	514104	SUTs	SUT679	SUT679	mapped5	Manual	1.13281	1.55789	1.91168	2.86784	3.07955	3.34454	1.56318	7.68753	4.15522e-05	0.00108693	FALSE
ST5789	11	-	513056	513608	other	YKRCdelta11	YKRCdelta11	bothEndsMapped	Manual	2.14022	2.78274	2.08347	2.82113	2.9327	2.8998	0.549064	3.0351	0.0150673	0.0580598	FALSE
ST5788	11	-	511488	512832	ORF-T	YKR038C	KAE1	mapped5	Manual	3.97379	3.96687	4.03564	3.68403	3.5692	3.88041	-0.280888	-2.49465	0.0355843	0.104941	FALSE
ST5787	11	-	510312	511488	ORF-T	YKR037C	SPC34	mapped3	Manual	2.61236	3.09872	2.79916	2.1488	2.48043	2.69383	-0.395727	-2.29132	0.0492823	0.131952	TRUE
ST5786	11	-	508176	510304	other	YKR035C, YKR036C	OPI8, CAF4	bothEndsMapped	Manual	2.55885	2.79164	2.56741	2.68186	2.60548	2.7569	0.0421133	0.381267	0.712352	0.804632	FALSE
ST5785	11	-	500760	506152	ORF-T	YKR031C	SPO14	bothEndsMapped	Manual	3.3605	3.46195	3.33718	3.0275	2.98024	3.083	-0.356299	-3.62221	0.00609754	0.0322717	TRUE
ST5784	11	-	497128	499496	ORF-T	YKR029C	SET3	bothEndsMapped	Manual	2.2377	2.22191	2.14369	2.33815	1.99838	2.25857	-0.00273002	-0.023141	0.982071	0.988459	FALSE
ST5783	11	-	492664	493296	CUTs	CUT721	CUT721	bothEndsMapped	Automatic	0.39381	0.0899037	0.158535	0.461031	0.0128499	0.382225	0.0712857	0.485873	0.639325	0.750069	FALSE
ST5782	11	-	488232	489464	ORF-T	YKR026C	GCN3	bothEndsMapped	Manual	4.49324	4.65672	4.30406	4.0206	4.05997	4.27374	-0.36657	-2.86586	0.0196825	0.0689458	FALSE
ST5781	11	-	484616	487048	ORF-T	YKR024C	DBP7	bothEndsMapped	Manual	3.17964	3.35614	3.24376	2.76744	2.92176	2.93096	-0.386462	-3.6607	0.00575473	0.0310927	FALSE
ST5780	11	-	481664	482856	ORF-T	YKR022C	NTR2	bothEndsMapped	Manual	2.00595	1.82557	1.97578	1.72426	1.96849	2.24785	0.0444362	0.30817	0.765364	0.843106	FALSE
ST5779	11	-	475792	477808	ORF-T	YKR019C	IRS4	bothEndsMapped	Manual	2.16486	2.1852	2.24795	1.84668	1.93172	2.04222	-0.259131	-2.54442	0.0328582	0.0994774	FALSE
ST5778	11	-	473264	475592	ORF-T	YKR018C	YKR018C	bothEndsMapped	Manual	4.54421	4.48548	4.5958	4.58961	4.48569	4.52278	-0.00913823	-0.0938369	0.927411	0.954314	FALSE
ST5777	11	-	471112	473264	ORF-T	YKR017C	YKR017C	mapped3	Manual	3.06147	2.89753	2.6529	2.42371	2.41501	2.45847	-0.438236	-3.54527	0.00684909	0.0349766	FALSE
ST5776	11	-	466704	468984	ORF-T	YKR015C	YKR015C	bothEndsMapped	Manual	-0.380677	-0.371146	-0.376307	-0.570184	-0.447533	-0.529034	-0.13954	-1.45594	0.181297	0.316939	FALSE
ST5775	11	-	464784	465864	ORF-T	YKR014C	YPT52	bothEndsMapped	Manual	4.31446	4.06559	4.182	4.19467	4.10831	4.11951	-0.0465221	-0.436731	0.67318	0.775442	FALSE
ST5774	11	-	462608	464672	other	YKR012C	YKR012C	bothEndsMapped	Manual	0.783823	0.749084	0.568535	0.101591	0.00869286	0.1442	-0.615653	-5.76168	0.000336548	0.00441764	FALSE
ST5773	11	-	461112	462448	ORF-T	YKR011C	YKR011C	bothEndsMapped	Manual	3.30426	3.27711	3.32182	3.06955	3.11278	3.17543	-0.181805	-1.90635	0.0908665	0.200419	FALSE
ST5772	11	-	458392	461008	ORF-T	YKR010C	TOF2	bothEndsMapped	Manual	1.91588	2.22907	2.30075	2.45594	2.21978	2.36214	0.197386	1.49841	0.170181	0.304667	FALSE
ST5771	11	-	455304	456912	ORF-T	YKR009C	FOX2	mapped5	Manual	0.0106962	-0.171426	-0.24101	-0.487456	-0.219824	-0.479444	-0.261662	-2.14705	0.0620569	0.155493	FALSE
ST5770	11	-	453816	455304	ORF-T	YKR009C	FOX2	bothEndsMapped	Manual	2.35521	2.38392	2.33946	2.1605	2.06901	2.12832	-0.240252	-2.53408	0.0334067	0.100677	FALSE
ST5769	11	-	449936	450896	ORF-T	YKR006C	MRPL13	bothEndsMapped	Manual	3.64414	4.34402	4.16851	4.04194	3.87739	4.04085	-0.0654988	-0.373467	0.717937	0.80834	FALSE
ST5768	11	-	447896	449936	ORF-T	YKR005C	YKR005C	mapped3	Manual	1.12201	0.980379	1.39708	1.21852	0.76352	0.782708	-0.244909	-1.51926	0.164948	0.298978	FALSE
ST5767	11	-	445328	447744	ORF-T	YKR004C	ECM9	bothEndsMapped	Manual	1.39407	1.69431	1.74559	0.900358	1.45908	0.860266	-0.538087	-3.01815	0.0154743	0.0590705	FALSE
ST5766	11	-	440024	442432	ORF-T	YKR001C	VPS1	bothEndsMapped	Manual	5.14668	5.12107	5.3766	5.28569	5.12207	5.08999	-0.048871	-0.422157	0.683378	0.783064	TRUE
ST5765	11	-	438304	439144	ORF-T	YKL001C	MET14	bothEndsMapped	Manual	4.06287	4.04792	4.49363	3.48521	3.0491	3.39039	-0.89324	-5.45037	0.000492636	0.00565948	FALSE
ST5764	11	-	436608	437176	ORF-T	YKL003C	MRP17	bothEndsMapped	Manual	3.87898	3.85487	3.83431	3.77628	3.72455	3.90547	-0.0539535	-0.539249	0.603538	0.722933	FALSE
ST5763	11	-	432536	434648	ORF-T	YKL005C	BYE1	bothEndsMapped	Manual	2.61735	2.87265	2.79077	3.18924	3.10054	3.22937	0.412793	3.78159	0.00480456	0.0277292	FALSE
ST5762	11	-	430296	430776	other	snR87	SNR87	mapped5	Manual	2.32602	3.10381	2.56668	4.91814	4.62885	5.16931	2.23993	10.5725	3.49629e-06	0.000186949	FALSE
ST5761	11	-	429616	430296	ORF-T	YKL006C-A	SFT1	bothEndsMapped	Manual	2.58126	2.6419	2.37173	4.18183	3.6274	3.88186	1.3654	8.85204	1.41277e-05	0.000501155	FALSE
ST5760	11	-	426592	428376	ORF-T	YKL008C	LAC1	bothEndsMapped	Manual	5.16327	5.09168	5.11318	5.00375	4.80792	4.94651	-0.20332	-1.99642	0.0788333	0.182282	FALSE
ST5759	11	-	420968	425624	ORF-T	YKL010C	UFD4	bothEndsMapped	Manual	3.6294	3.71574	3.5604	3.39243	3.5294	3.56017	-0.141178	-1.36036	0.208665	0.350119	FALSE
ST5758	11	-	419600	420872	ORF-T	YKL011C	CCE1	bothEndsMapped	Manual	2.2278	2.27572	2.44118	1.68811	1.81235	2.04888	-0.465121	-3.7003	0.00542321	0.0300362	TRUE
ST5757	11	-	416904	417712	ORF-T	YKL013C	ARC19	bothEndsMapped	Manual	5.05962	5.04243	5.13719	5.14671	5.29125	5.29611	0.164941	1.64121	0.137125	0.264784	FALSE
ST5756	11	-	411128	416584	ORF-T	YKL014C	URB1	bothEndsMapped	Manual	4.27438	4.74302	4.4187	4.63651	4.5494	4.69836	0.14939	1.099	0.301894	0.451167	FALSE
ST5755	11	-	407000	407760	ORF-T	YKL016C	ATP7	bothEndsMapped	Manual	5.57625	5.42525	5.62252	5.53799	5.73996	5.85449	0.169475	1.419	0.191481	0.329028	FALSE
ST5754	11	-	404712	406888	ORF-T	YKL017C	HCS1	bothEndsMapped	Manual	2.44315	2.44963	2.46904	2.15622	2.22114	2.48229	-0.167394	-1.4532	0.182036	0.317754	TRUE
ST5753	11	-	403072	403608	ORF-T	YKL018C-A	YKL018C-A	bothEndsMapped	Manual	3.61757	3.63247	3.77249	3.61266	3.59635	3.72109	-0.0308096	-0.30158	0.770213	0.845688	FALSE
ST5752	11	-	398360	401792	ORF-T	YKL021C, YKL020C	MAK11, SPT23	bothEndsMapped	Manual	4.50497	4.57125	4.55036	4.38541	4.44628	4.34836	-0.148844	-1.55737	0.155753	0.288174	FALSE
ST5751	11	-	396880	398264	ORF-T	YKL022C, YKL021C	CDC16, MAK11	bothEndsMapped	Manual	4.12258	4.18624	3.96833	3.51314	3.67685	3.92435	-0.387606	-2.95067	0.017211	0.0633305	FALSE
ST5750	11	-	394344	396800	ORF-T	YKL022C	CDC16	bothEndsMapped	Manual	2.58451	2.88915	2.77234	2.77791	2.44653	2.48757	-0.177995	-1.34984	0.211884	0.354456	TRUE
ST5749	11	-	392072	393056	other	YKL024C, YKL023C-A	URA6, YKL023C-A	bothEndsMapped	Manual	5.12429	5.26847	5.25078	5.14811	5.24024	5.23791	-0.00575693	-0.0576473	0.955361	0.972325	FALSE
ST5748	11	-	389824	391952	ORF-T	YKL025C	PAN3	bothEndsMapped	Manual	4.73048	4.72084	4.41276	4.2503	4.33181	4.14079	-0.380393	-3.09254	0.0137686	0.0550158	TRUE
ST5747	11	-	388672	389624	ORF-T	YKL026C	GPX1	bothEndsMapped	Manual	2.34241	2.34371	2.45963	2.80998	2.16665	2.32265	0.0511765	0.311848	0.762662	0.842093	FALSE
ST5746	11	-	386592	386896	CUTs	CUT720	CUT720	bothEndsMapped	Automatic	0.954183	1.03875	1.33945	1.47005	0.986048	0.895468	0.00639077	0.0369254	0.971396	0.98164	FALSE
ST5745	11	-	386280	386592	CUTs	CUT719	CUT719	mapped3	Automatic	-0.0201294	-0.223382	0.482567	0.114605	-0.015168	0.662782	0.174388	0.783309	0.454698	0.597716	FALSE
ST5744	11	-	385824	386280	CUTs	CUT718	CUT718	mapped3	Automatic	-0.497566	-0.431317	-0.521948	0.0239078	0.245897	0.0795626	0.600066	5.7196	0.000354065	0.00453778	FALSE
ST5743	11	-	382248	384480	ORF-T	YKL029C	MAE1	bothEndsMapped	Manual	5.97178	6.16868	5.86155	5.92901	5.96148	5.77271	-0.112934	-0.955769	0.365557	0.515084	FALSE
ST5742	11	-	379608	381672	ORF-T	YKL032C	IXR1	bothEndsMapped	Manual	4.90253	4.92959	4.98916	4.88288	4.57371	4.8427	-0.173993	-1.50825	0.167694	0.302073	TRUE
ST5741	11	-	368856	369344	other	YKL036C	YKL036C	bothEndsMapped	Manual	0.802546	0.837001	1.00869	1.12317	0.883378	0.90182	0.0867107	0.752644	0.471975	0.614099	FALSE
ST5740	11	-	363928	364904	SUTs	SUT678	SUT678	bothEndsMapped	Manual	0.06875	0.359284	0.125899	-0.249499	-0.0476571	-0.392881	-0.414657	-3.1804	0.0120026	0.0503096	FALSE
ST5739	11	-	361519	362023	SUTs	SUT677	SUT677	mapped5	Manual	0.452588	0.450669	0.675262	1.33304	1.72722	1.15404	0.878596	5.59473	0.000412175	0.00502908	FALSE
ST5738	11	-	360471	361519	ORF-T	YKL040C	NFU1	bothEndsMapped	Manual	4.10186	4.1104	4.17437	4.02798	4.00844	4.15645	-0.0645884	-0.651416	0.531977	0.66653	FALSE
ST5737	11	-	359751	360471	SUTs	SUT676	SUT676	mapped3	Manual	0.467571	0.829455	0.778699	0.942186	0.562625	0.792622	0.0739033	0.51848	0.617337	0.734141	FALSE
ST5736	11	-	354759	355783	SUTs	SUT675	SUT675	bothEndsMapped	Manual	-0.168686	-0.231807	-0.331822	0.16373	-0.213929	-0.127749	0.184789	1.47147	0.177162	0.312589	FALSE
ST5735	11	-	352495	353087	CUTs	CUT717	CUT717	mapped5	Automatic	-0.208236	0.30253	0.248431	0.651574	0.747344	0.976673	0.677622	4.26154	0.00239454	0.0172523	FALSE
ST5734	11	-	350671	352495	ORF-T	YKL046C	DCW1	bothEndsMapped	Manual	5.17658	4.97095	5.22357	5.35208	5.40506	5.15513	0.180389	1.51815	0.165224	0.299107	FALSE
ST5733	11	-	346679	348871	ORF-T	YKL048C	ELM1	bothEndsMapped	Manual	1.86833	2.28354	2.21068	1.43755	1.76602	2.08063	-0.359451	-1.99446	0.0790779	0.182673	TRUE
ST5732	11	-	345591	346559	ORF-T	YKL049C	CSE4	bothEndsMapped	Manual	2.45049	2.56214	2.72647	2.40303	2.42896	2.56944	-0.112557	-0.992998	0.348112	0.497501	TRUE
ST5731	11	-	342359	345487	ORF-T	YKL050C	YKL050C	bothEndsMapped	Manual	1.3841	1.26855	1.51787	1.32981	1.1419	1.22263	-0.158726	-1.42518	0.189743	0.32697	FALSE
ST5730	11	-	340775	341759	SUTs	SUT674	SUT674	bothEndsMapped	Manual	-0.245612	0.00238369	0.237187	-0.395346	0.695853	0.563052	0.289867	1.07092	0.313645	0.462548	FALSE
ST5729	11	-	339239	340231	ORF-T	YKL052C	ASK1	bothEndsMapped	Manual	3.22546	3.25961	3.14197	3.14651	2.75029	2.95963	-0.256866	-2.07641	0.069441	0.167069	TRUE
ST5728	11	-	338711	339167	ORF-T	YKL053C-A	MDM35	bothEndsMapped	Manual	3.53693	4.33949	4.45238	4.05959	4.2136	4.12975	0.0247145	0.112164	0.913295	0.945138	FALSE
ST5727	11	-	335951	338519	ORF-T	YKL054C	DEF1	bothEndsMapped	Manual	5.99544	6.03083	6.06744	6.20979	6.06589	6.0252	0.0690559	0.682126	0.5133	0.649914	FALSE
ST5726	11	-	334815	335839	ORF-T	YKL055C	OAR1	bothEndsMapped	Manual	2.1196	2.08841	2.06623	2.15994	1.76967	1.65809	-0.228843	-1.63599	0.138224	0.265986	FALSE
ST5725	11	-	333791	334703	ORF-T	YKL056C	TMA19	bothEndsMapped	Manual	7.37277	7.19784	7.24624	7.55326	7.43475	7.29577	0.155639	1.39468	0.198452	0.337104	FALSE
ST5724	11	-	330431	333671	ORF-T	YKL057C	NUP120	bothEndsMapped	Manual	4.6371	4.8004	4.55725	4.91116	4.71488	4.86981	0.167032	1.48469	0.173706	0.308633	FALSE
ST5723	11	-	327583	329159	ORF-T	YKL059C	MPE1	bothEndsMapped	Manual	2.38502	2.56607	2.48882	2.47048	2.31889	2.2701	-0.126811	-1.17862	0.270461	0.418912	FALSE
ST5722	11	-	325911	327175	ORF-T	YKL060C	FBA1	bothEndsMapped	Manual	7.31647	7.42518	7.76759	7.63737	7.76414	7.48509	0.125787	0.882459	0.401775	0.550331	FALSE
ST5721	11	-	325551	325911	CUTs	CUT716	CUT716	mapped3	Automatic	3.76856	3.62868	2.90857	2.12827	1.48149	1.78935	-1.63556	-6.77094	0.000106613	0.00205647	FALSE
ST5720	11	-	325111	325551	CUTs	CUT715	CUT715	bothEndsMapped	Automatic	0.494512	0.918844	0.736299	0.146144	0.254445	0.11985	-0.543072	-4.23169	0.00249815	0.0177755	FALSE
ST5719	11	-	320447	321375	ORF-T	YKL063C	YKL063C	bothEndsMapped	Manual	3.99739	3.75202	3.7993	3.65712	3.76128	3.89475	-0.0785218	-0.677039	0.516366	0.652478	FALSE
ST5718	11	-	316751	317127	SUTs	SUT673	SUT673	mapped5	Manual	0.137642	-0.184512	0.364491	0.592429	0.743415	0.59752	0.538581	3.66021	0.00575895	0.0310927	FALSE
ST5717	11	-	315935	316751	ORF-T	YKL065C	YET1	bothEndsMapped	Manual	5.38646	5.15109	5.24086	5.39713	5.44102	5.19108	0.0836068	0.717612	0.492229	0.631526	FALSE
ST5716	11	-	315023	315735	SUTs	SUT672	SUT672	bothEndsMapped	Manual	1.29894	1.29307	1.17241	1.41435	1.01085	1.09917	-0.0800166	-0.624403	0.548739	0.68122	FALSE
ST5715	11	-	308391	309503	SUTs	SUT671	SUT671	bothEndsMapped	Manual	0.568959	0.0844859	0.893739	1.29053	0.532614	1.17375	0.483239	1.96201	0.0832384	0.189455	FALSE
ST5714	11	-	307271	307647	CUTs	CUT714	CUT714	bothEndsMapped	Automatic	0.179888	0.0892908	0.150978	-0.234218	-0.0467396	-0.202773	-0.301296	-2.94218	0.0174433	0.0638709	FALSE
ST5713	11	-	303135	306711	SUTs	SUT670	SUT670	bothEndsMapped	Manual	2.44178	2.93095	2.56319	1.90813	2.09403	2.08011	-0.617881	-4.32388	0.00219279	0.0162217	FALSE
ST5712	11	-	299207	301791	SUTs	SUT669	SUT669	bothEndsMapped	Manual	-0.617524	-0.599848	-0.63856	-0.648706	-0.593283	-0.64998	-0.0120126	-0.128094	0.901051	0.937402	FALSE
ST5711	11	-	298415	298799	CUTs	CUT713	CUT713	bothEndsMapped	Automatic	-0.566957	-0.814009	-0.719628	0.142294	-0.828529	-0.333841	0.360173	1.64498	0.136336	0.264172	FALSE
ST5710	11	-	294119	295887	ORF-T	YKL074C	MUD2	bothEndsMapped	Manual	2.75104	2.87279	2.90723	2.39872	2.56797	2.61249	-0.317297	-2.94341	0.0174093	0.0638429	FALSE
ST5709	11	-	292343	294063	ORF-T	YKL076C, YKL075C	PSY1, YKL075C	bothEndsMapped	Manual	2.24778	2.39139	2.19949	1.68161	1.86639	2.077	-0.404551	-3.17191	0.0121625	0.050831	FALSE
ST5708	11	-	290503	290807	CUTs	CUT712	CUT712	bothEndsMapped	Automatic	-0.00551373	0.273013	0.125551	0.901778	0.00508774	0.548414	0.354076	1.69592	0.126088	0.249985	FALSE
ST5707	11	-	285487	286015	CUTs	CUT711	CUT711	bothEndsMapped	Automatic	-0.476469	-0.118429	-0.22065	0.22271	-0.358577	0.594413	0.424698	1.89817	0.0920432	0.20207	FALSE
ST5706	11	-	280527	282055	ORF-T	YKL082C	RRP14	bothEndsMapped	Manual	3.2515	3.49969	3.33138	2.84849	2.83025	3.11344	-0.430131	-3.50919	0.0072347	0.0360114	FALSE
ST5705	11	-	277927	278551	SUTs	SUT668	SUT668	bothEndsMapped	Manual	-0.242268	-0.0930078	0.553882	0.206771	-0.220147	-0.134146	-0.122043	-0.577689	0.57844	0.70412	FALSE
ST5704	11	-	276647	277607	ORF-T	YKL087C	CYT2	bothEndsMapped	Manual	4.18242	4.12764	3.9041	4.45456	4.13555	4.19583	0.190594	1.48466	0.173712	0.308633	FALSE
ST5703	11	-	273831	274703	CUTs	CUT710	CUT710	bothEndsMapped	Automatic	0.133752	-0.295135	-0.36973	-0.0350447	0.0530029	0.081307	0.210126	1.45977	0.18027	0.315657	FALSE
ST5702	11	-	272055	272759	SUTs	SUT667	SUT667	bothEndsMapped	Manual	0.66876	0.685197	1.15482	0.901124	-0.0225117	0.582846	-0.349106	-1.48842	0.172741	0.307584	FALSE
ST5701	11	-	270399	271839	SUTs	SUT666	SUT666	bothEndsMapped	Manual	2.16496	2.14315	1.96992	2.55275	1.94574	2.05622	0.0922281	0.563959	0.587338	0.711988	FALSE
ST5700	11	-	269327	270359	ORF-T	YKL091C	YKL091C	bothEndsMapped	Manual	3.33718	3.10403	3.4315	3.51786	3.19181	3.31079	0.0492511	0.374541	0.717166	0.808187	FALSE
ST5699	11	-	265687	269175	ORF-T	YKL092C	BUD2	bothEndsMapped	Manual	2.59181	2.69469	2.66881	2.13701	2.4752	2.53803	-0.268357	-2.10117	0.0667604	0.163132	FALSE
ST5698	11	-	263871	265615	SUTs	SUT665	SUT665	bothEndsMapped	Manual	2.64352	2.88481	2.56375	2.78279	2.61048	2.76408	0.0217577	0.181618	0.860136	0.911339	FALSE
ST5697	11	-	259671	259823	CUTs	CUT709	CUT709	mapped5	Automatic	-0.331987	-0.390936	0.751042	1.24825	1.20249	0.326011	0.91621	2.69353	0.0258903	0.0836507	FALSE
ST5696	11	-	259255	259671	SUTs	SUT664	SUT664	bothEndsMapped	Manual	0.59731	0.433978	0.325079	1.14027	1.26896	1.28936	0.780741	6.97259	8.59806e-05	0.0017683	FALSE
ST5695	11	-	257535	258047	CUTs	CUT708	CUT708	bothEndsMapped	Automatic	0.351006	-0.358007	-0.0539472	1.17147	0.60681	1.17953	1.00625	4.72785	0.00125681	0.0108289	FALSE
ST5694	11	-	255278	256199	ORF-T	YKL099C	UTP11	bothEndsMapped	Manual	2.97981	3.18278	2.9425	2.95457	2.73795	3.07493	-0.112546	-0.896433	0.394679	0.54317	FALSE
ST5693	11	-	253110	255134	ORF-T	YKL100C	YKL100C	bothEndsMapped	Manual	4.7501	4.82068	4.80844	4.71441	4.88065	4.96199	0.0592778	0.557883	0.591299	0.714088	FALSE
ST5692	11	-	245542	247614	ORF-T	YKL103C	LAP4	bothEndsMapped	Manual	4.41032	3.82223	4.40453	3.36763	3.49526	3.23479	-0.846466	-4.96023	0.00092238	0.00861866	FALSE
ST5691	11	-	242550	245222	ORF-T	YKL104C	GFA1	bothEndsMapped	Manual	6.04537	5.93673	6.01072	6.10085	5.97099	6.00321	0.0274121	0.277319	0.788155	0.859161	FALSE
ST5690	11	-	238566	242422	ORF-T	YKL105C	YKL105C	bothEndsMapped	Manual	3.1687	3.12495	3.00904	2.67379	2.64974	2.78506	-0.398032	-3.89272	0.00407724	0.0249787	FALSE
ST5689	11	-	235518	236998	ORF-T	YKL106C-A	YKL106C-A	bothEndsMapped	Manual	0.960022	0.894173	1.03166	1.19861	1.42415	1.05473	0.263878	2.17297	0.0595439	0.150934	FALSE
ST5688	11	-	229966	230622	CUTs	CUT707	CUT707	mapped5	Automatic	-0.269187	-0.0414753	0.0335121	0.305984	1.02992	0.679591	0.764216	4.20639	0.0025897	0.0182676	FALSE
ST5687	11	-	228430	229966	other	YKL111C, YKL110C	YKL111C, KTI12	bothEndsMapped	Manual	4.1926	3.97655	3.90369	3.91649	4.03927	3.97201	-0.048357	-0.429064	0.678536	0.779143	FALSE
ST5686	11	-	224254	225566	ORF-T	YKL113C	RAD27	bothEndsMapped	Manual	2.9436	3.32428	3.16067	3.00616	2.77531	3.28688	-0.12007	-0.765962	0.464419	0.607529	TRUE
ST5685	11	-	222886	224158	ORF-T	YKL115C, YKL114C	YKL115C, APN1	bothEndsMapped	Manual	3.79214	4.02764	4.01736	3.38377	3.16455	3.59234	-0.565495	-4.15541	0.00278528	0.0189929	FALSE
ST5684	11	-	220726	222742	ORF-T	YKL116C, YKL115C	PRR1, YKL115C	bothEndsMapped	Manual	3.86483	4.01891	3.89987	3.97388	3.65518	3.93628	-0.072757	-0.60741	0.559439	0.688599	FALSE
ST5683	11	-	218046	218918	ORF-T	YKL119C	VPH2	bothEndsMapped	Manual	2.66029	2.95737	2.63113	2.89386	3.04382	2.9839	0.224264	1.8578	0.0980583	0.210348	FALSE
ST5682	11	-	211966	212694	ORF-T	YKL122C	SRP21	bothEndsMapped	Manual	3.95918	4.52162	4.5296	4.28432	4.06971	4.36895	-0.0958096	-0.561986	0.588623	0.713054	FALSE
ST5681	11	-	203550	205078	SUTs	SUT663	SUT663	bothEndsMapped	Manual	0.0778077	0.682305	0.29547	0.200034	0.283569	0.579676	0.00256523	0.0149353	0.988428	0.992797	FALSE
ST5680	11	-	200358	201558	ORF-T	YKL128C	PMU1	bothEndsMapped	Manual	4.25671	4.38645	4.32921	4.32719	4.32423	4.17801	-0.0476488	-0.467817	0.651667	0.759119	FALSE
ST5679	11	-	196174	200254	ORF-T	YKL129C	MYO3	bothEndsMapped	Manual	3.37794	3.23438	3.38352	3.52599	3.45458	3.4917	0.158807	1.59676	0.146733	0.276937	FALSE
ST5678	11	-	195134	196086	ORF-T	YKL130C	SHE2	bothEndsMapped	Manual	3.57715	3.70513	4.05535	3.88776	3.78883	3.93659	0.0918503	0.665228	0.523527	0.658552	FALSE
ST5677	11	-	193302	195062	ORF-T	YKL132C	RMA1	bothEndsMapped	Manual	2.58302	2.63419	2.77463	2.46294	2.69331	2.34298	-0.164204	-1.33707	0.215847	0.35853	FALSE
ST5676	11	-	191606	193110	ORF-T	YKL133C	YKL133C	bothEndsMapped	Manual	1.24964	1.33305	0.845682	1.05229	1.16647	0.848077	-0.12051	-0.789526	0.451247	0.594469	FALSE
ST5675	11	-	188854	191494	ORF-T	YKL134C	2001-10-01	bothEndsMapped	Manual	1.73564	1.87835	1.90322	1.50398	1.3153	1.55912	-0.379602	-3.40684	0.00845821	0.0398404	FALSE
ST5674	11	-	186286	188766	ORF-T	YKL135C	APL2	bothEndsMapped	Manual	4.45061	4.44564	4.36399	4.16266	3.93631	4.14931	-0.33732	-3.1496	0.0125932	0.0519612	FALSE
ST5673	11	-	185168	185800	ORF-T	YKL138C	MRPL31	bothEndsMapped	Manual	3.62579	3.28973	3.22148	3.43646	3.04896	3.51277	-0.0462695	-0.289146	0.779391	0.852675	FALSE
ST5672	11	-	184496	185056	ORF-T	YKL138C-A	HSK3	bothEndsMapped	Manual	3.32641	3.36559	3.3349	3.77026	3.58307	3.76104	0.362488	3.55741	0.00672429	0.0346065	FALSE
ST5671	11	-	179104	179464	SUTs	SUT662	SUT662	bothEndsMapped	Manual	-0.243922	-0.0582642	-0.231585	0.951812	2.06707	1.8212	1.79128	7.0767	7.70803e-05	0.00164378	FALSE
ST5670	11	-	175600	176576	ORF-T	YKL144C	RPC25	bothEndsMapped	Manual	3.15475	3.79414	3.4051	3.75888	3.53081	3.86262	0.266107	1.55312	0.156755	0.289026	FALSE
ST5669	11	-	168960	171536	ORF-T	YKL148C	SDH1	bothEndsMapped	Manual	4.9399	4.43437	4.63346	4.32218	4.44723	4.2647	-0.324543	-2.28912	0.049456	0.132319	FALSE
ST5668	11	-	167448	168848	ORF-T	YKL149C	DBR1	bothEndsMapped	Manual	2.13616	2.25313	2.15486	2.35141	2.19266	2.31657	0.105499	1.04046	0.326791	0.477003	FALSE
ST5667	11	-	164840	166272	ORF-T	YKL151C	YKL151C	bothEndsMapped	Manual	3.28759	2.95605	3.25782	3.14725	3.31997	3.1844	0.0500533	0.406789	0.694206	0.792369	FALSE
ST5666	11	-	164456	164600	CUTs	CUT706	CUT706	mapped5	Automatic	0.551292	-0.52843	0.760308	2.26192	2.64592	2.23069	2.11846	6.98707	8.46773e-05	0.00176439	FALSE
ST5665	11	-	163480	164456	ORF-T	YKL152C	GPM1	bothEndsMapped	Manual	7.24931	7.45087	7.67518	7.58416	7.68929	7.3945	0.0975257	0.704148	0.500159	0.638393	FALSE
ST5664	11	-	159104	161384	ORF-T	YKL155C	RSM22	bothEndsMapped	Manual	2.291	2.30006	2.47165	1.77439	1.88164	2.11619	-0.430166	-3.51413	0.0071806	0.0360114	FALSE
ST5663	11	-	157728	158304	CUTs	CUT705	CUT705	bothEndsMapped	Automatic	-0.129618	-0.124924	0.191444	0.188744	0.353113	0.480045	0.361667	2.75592	0.0234398	0.0780109	FALSE
ST5662	11	-	153624	154512	ORF-T	YKL159C	RCN1	bothEndsMapped	Manual	2.79829	2.68954	2.47069	2.67492	2.62084	2.20964	-0.15104	-0.994142	0.347586	0.49698	FALSE
ST5661	11	-	150904	153088	SUTs	SUT661	SUT661	mapped5	Manual	0.514849	0.71278	0.368894	0.811552	0.781013	0.732791	0.242944	2.09191	0.0677509	0.164203	FALSE
ST5660	11	-	149072	150904	ORF-T	YKL161C	YKL161C	bothEndsMapped	Manual	2.93149	2.75951	2.48372	3.28485	2.80827	2.73841	0.218937	1.25511	0.24282	0.388125	TRUE
ST5659	11	-	147472	148944	ORF-T	YKL162C	YKL162C	bothEndsMapped	Manual	2.15589	2.12253	2.25094	2.21354	2.05211	1.97237	-0.0971128	-0.900389	0.392687	0.54135	FALSE
ST5658	11	-	145576	146216	other	YKL162C-A	YKL162C-A	bothEndsMapped	Manual	1.00508	0.367403	0.542366	1.02681	1.00528	0.584717	0.233986	1.24499	0.246336	0.39181	FALSE
ST5657	11	-	144544	144960	SUTs	SUT660	SUT660	bothEndsMapped	Manual	-0.0259986	-0.0859464	-0.0998587	-0.18372	0.241437	-0.168026	0.0338317	0.252727	0.806479	0.872336	FALSE
ST5656	11	-	141536	143176	ORF-T	YKL164C	PIR1	bothEndsMapped	Manual	6.55034	6.64735	6.9082	6.94596	6.838	6.75541	0.144492	1.16546	0.275466	0.424046	FALSE
ST5655	11	-	140760	141038	other	tE(UUC)K	tE(UUC)K	mapped5	Manual	0.426227	0.954347	1.20796	1.82809	1.79281	1.91209	0.981486	5.31599	0.000583099	0.00637639	FALSE
ST5654	11	-	137752	140760	ORF-T	YKL165C	MCD4	bothEndsMapped	Manual	4.50952	4.26462	4.21639	4.54944	4.65592	4.57528	0.263368	2.31644	0.0473396	0.128501	FALSE
ST5653	11	-	135872	137664	other	YKL165C-A	YKL165C-A	mapped5	Manual	0.91456	1.10487	1.19856	1.71398	1.76946	1.43598	0.567145	4.36814	0.00206066	0.0154402	FALSE
ST5652	11	-	134296	135872	other	YKL166C, YKL165C-A	TPK3, YKL165C-A	bothEndsMapped	Manual	3.04122	3.537	3.56056	3.1962	2.98176	3.18037	-0.26015	-1.66922	0.131367	0.257286	FALSE
ST5651	11	-	133552	134168	ORF-T	YKL167C	MRP49	bothEndsMapped	Manual	3.069	3.08861	3.1602	3.26618	3.10014	3.03823	0.0289109	0.274284	0.79041	0.860863	FALSE
ST5650	11	-	131056	133480	other	YKL169C, YKL168C	YKL169C, KKQ8	bothEndsMapped	Manual	2.95474	2.76947	2.72993	2.82447	2.43661	2.47981	-0.23775	-1.77651	0.111314	0.229508	FALSE
ST5649	11	-	126720	130296	SUTs	SUT659	SUT659	bothEndsMapped	Manual	0.141837	-0.0520418	0.0602801	-0.0697466	0.502806	0.375844	0.21961	1.41092	0.193772	0.331549	FALSE
ST5648	11	-	120256	122344	ORF-T	YKL174C	TPO5	bothEndsMapped	Manual	3.16711	3.31495	3.22889	3.68003	3.94175	3.68821	0.533013	4.69191	0.00131933	0.0111413	FALSE
ST5647	11	-	115296	118552	ORF-T	YKL176C	LST4	bothEndsMapped	Manual	4.43327	4.50068	4.41876	4.53032	4.55684	4.61451	0.11632	1.21528	0.256909	0.404119	FALSE
ST5646	11	-	112896	114888	ORF-T	YKL178C	STE3	bothEndsMapped	Manual	0.449813	0.10655	0.404506	6.00338	6.24527	6.14158	5.80979	45.4638	1.86234e-11	3.15225e-08	FALSE
ST5645	11	-	110200	112536	ORF-T	YKL179C	COY1	bothEndsMapped	Manual	3.04208	2.77077	3.12126	2.71293	2.75824	2.85451	-0.202811	-1.67356	0.130497	0.256134	FALSE
ST5644	11	-	95984	96320	CUTs	CUT704	CUT704	bothEndsMapped	Automatic	0.582959	0.0318833	0.497933	-0.330244	0.227352	0.507979	-0.235896	-1.04561	0.324537	0.474524	FALSE
ST5643	11	-	95840	95984	CUTs	CUT703	CUT703	mapped3	Automatic	0.0289483	0.0580797	-0.248467	-0.484029	-0.19803	0.321763	-0.0662857	-0.334739	0.745927	0.829289	FALSE
ST5642	11	-	92688	93784	ORF-T	YKL186C	MTR2	bothEndsMapped	Manual	3.5089	3.63353	3.60819	3.84778	3.88646	3.6924	0.225341	2.1579	0.0609922	0.153778	FALSE
ST5641	11	-	91128	91576	ORF-T	YKL187C	YKL187C	mapped5	Manual	-0.400853	-0.160015	-0.211004	0.0641035	0.185006	0.241605	0.420862	3.78184	0.00480275	0.0277292	FALSE
ST5640	11	-	89192	91128	ORF-T	YKL187C	YKL187C	bothEndsMapped	Manual	1.91268	1.68185	2.00724	2.09283	1.81958	2.01894	0.10986	0.865993	0.410251	0.559097	FALSE
ST5639	11	-	88632	89016	ORF-T	YKL188C	PXA2	mapped5	Manual	0.079846	-0.164788	-0.174382	-0.106889	-0.608649	-0.31925	-0.258488	-1.75202	0.115624	0.235655	FALSE
ST5638	11	-	86040	88632	ORF-T	YKL188C	PXA2	bothEndsMapped	Manual	1.31963	1.60419	1.81714	1.37607	1.44034	1.32832	-0.198744	-1.44828	0.183371	0.319471	FALSE
ST5637	11	-	80032	80640	ORF-T	YKL192C	ACP1	bothEndsMapped	Manual	5.99231	6.26037	6.30893	6.17126	6.35935	6.33601	0.101672	0.836419	0.425788	0.572676	FALSE
ST5636	11	-	78792	79928	ORF-T	YKL193C	SDS22	bothEndsMapped	Manual	3.8828	4.02925	4.01134	3.65594	3.94138	3.92185	-0.134741	-1.15723	0.278636	0.427483	TRUE
ST5635	11	-	77056	78696	ORF-T	YKL194C	MST1	bothEndsMapped	Manual	2.70377	2.50627	2.59976	2.42657	2.40228	2.47181	-0.169713	-1.67252	0.130704	0.256401	FALSE
ST5634	11	-	74760	75616	ORF-T	YKL196C	YKT6	bothEndsMapped	Manual	4.9438	5.32996	4.92546	5.22599	4.98613	5.07357	0.0288233	0.208783	0.83953	0.897609	FALSE
ST5633	11	-	70400	73904	ORF-T	YKL197C	PEX1	bothEndsMapped	Manual	2.85015	2.64219	2.78474	2.6767	2.729	2.71141	-0.053323	-0.521509	0.615314	0.732695	FALSE
ST5632	11	-	68160	70344	ORF-T	YKL198C	PTK1	bothEndsMapped	Manual	2.92229	3.06085	3.16135	2.92661	2.89631	2.95871	-0.120953	-1.15418	0.279818	0.428928	FALSE
ST5631	11	-	63704	67624	ORF-T	YKL201C	MNN4	bothEndsMapped	Manual	1.52614	1.60034	1.63791	1.73623	1.81607	1.71495	0.16762	1.7176	0.121944	0.244211	FALSE
ST5630	11	-	55645	63552	ORF-T	YKL203C	TOR2	bothEndsMapped	Manual	3.06497	3.06221	2.85144	2.84725	2.76624	2.84554	-0.173192	-1.63224	0.139017	0.26716	TRUE
ST5629	11	-	48917	49853	ORF-T	YKL206C	ADD66	bothEndsMapped	Manual	3.44789	3.46739	3.46042	3.87337	3.5537	3.92312	0.324829	2.6624	0.0272096	0.0867843	FALSE
ST5628	11	-	42317	45285	ORF-T	YKL209C	STE6	bothEndsMapped	Manual	5.12896	5.31158	5.24991	1.2234	0.855457	1.22649	-4.12837	-31.6107	4.03177e-10	1.54311e-07	FALSE
ST5627	11	-	38237	38821	CUTs	CUT702	CUT702	mapped5	Automatic	-0.316276	-0.00924237	-0.396928	0.608609	0.519604	0.468692	0.773117	6.12819	0.000218458	0.00332086	FALSE
ST5626	11	-	36485	38237	ORF-T	YKL211C	TRP3	bothEndsMapped	Manual	4.58308	4.67654	5.02904	4.78738	4.37965	4.81862	-0.101007	-0.618826	0.552238	0.683669	FALSE
ST5625	11	-	31901	34173	ORF-T	YKL213C	DOA1	bothEndsMapped	Manual	4.26079	4.37024	4.35247	4.34432	4.13915	4.38076	-0.0397591	-0.366459	0.72297	0.811652	FALSE
ST5624	11	-	30893	31773	ORF-T	YKL214C	YRA2	bothEndsMapped	Manual	3.82097	3.73102	4.04487	3.41921	3.39109	3.7674	-0.339717	-2.42954	0.0394957	0.113568	FALSE
ST5623	11	-	26373	30757	ORF-T	YKL215C	YKL215C	bothEndsMapped	Manual	3.2415	3.3087	3.33428	3.49303	3.54194	3.62903	0.259838	2.64166	0.028126	0.0890043	FALSE
ST5622	11	-	24221	24917	CUTs	CUT701	CUT701	mapped5	Automatic	1.07824	1.16285	1.06066	1.51951	1.66765	1.53763	0.474346	4.72869	0.00125538	0.0108289	FALSE
ST5621	11	-	22213	24221	SUTs	SUT658	SUT658	bothEndsMapped	Manual	1.93014	1.829	1.8901	2.12286	2.06677	2.07556	0.205315	2.14985	0.06178	0.155025	FALSE
ST5620	11	-	21253	22197	SUTs	SUT657	SUT657	bothEndsMapped	Manual	0.634123	0.412398	0.565268	-0.105258	0.0501096	-0.097364	-0.588101	-5.41618	0.000514105	0.00581434	FALSE
ST5619	11	-	19757	21213	SUTs	SUT656	SUT656	bothEndsMapped	Manual	-0.657795	-0.578656	-0.551784	-0.594827	-0.478272	-0.418194	0.0989808	0.974742	0.356587	0.506267	FALSE
ST5618	11	-	18501	19741	SUTs	SUT655	SUT655	mapped5	Manual	-0.130864	-0.403985	-0.164532	-0.343204	-0.429636	0.0354981	-0.0126536	-0.0860179	0.933442	0.959298	FALSE
ST5617	11	-	17133	18501	ORF-T	YKL218C	SRY1	bothEndsMapped	Manual	4.09277	3.49496	3.83584	3.66947	3.46524	3.68368	-0.201725	-1.27564	0.235809	0.380392	FALSE
ST5616	11	-	16541	17133	SUTs	SUT654	SUT654	mapped3	Manual	1.01754	0.877333	0.784066	0.150665	-0.0954891	-0.22383	-0.949196	-7.40922	5.47998e-05	0.00131087	FALSE
ST5615	11	-	13677	14349	SUTs	SUT653	SUT653	bothEndsMapped	Manual	1.29145	1.48077	1.01838	0.734361	1.11375	1.22518	-0.239104	-1.44404	0.184524	0.320904	FALSE
ST5614	11	-	8869	13677	ORF-T	YKL220C	FRE2	mapped3	Manual	1.17286	1.18223	1.07314	1.1311	0.995492	1.26064	-0.0136659	-0.125278	0.903214	0.938578	FALSE
ST5613	11	-	6061	7821	SUTs	SUT652	SUT652	bothEndsMapped	Manual	-0.131154	-0.341919	0.000988614	0.466046	0.504546	0.783805	0.74216	5.53596	0.00044306	0.00525543	FALSE
ST5612	11	-	3205	5765	ORF-T	YKL222C	YKL222C	bothEndsMapped	Manual	2.49225	2.5578	2.31074	2.26587	2.35924	2.42763	-0.102683	-0.930716	0.377655	0.527122	FALSE
ST5611	10	-	721932	724204	SUTs	SUT651	SUT651	bothEndsMapped	Manual	2.11883	2.28465	2.21744	1.97947	1.8458	1.95562	-0.28001	-2.73807	0.0241155	0.0795679	FALSE
ST5610	10	-	717580	717996	CUTs	CUT700	CUT700	mapped5	Automatic	-0.0981391	-0.432976	0.151666	0.217928	0.142329	-0.0274851	0.237407	1.51569	0.165835	0.299735	FALSE
ST5609	10	-	712156	717580	ORF-T	YJR151C	DAN4	bothEndsMapped	Manual	2.50979	2.12128	2.36452	2.29468	2.31162	2.5088	0.0398383	0.307072	0.766171	0.84316	FALSE
ST5608	10	-	703396	705452	SUTs	SUT650	SUT650	bothEndsMapped	Manual	1.45923	1.37808	1.30888	2.02904	1.0162	1.70615	0.201732	0.889688	0.398093	0.546936	FALSE
ST5607	10	-	701796	703116	ORF-T	YJR145C	RPS4A	bothEndsMapped	Manual	3.42545	3.80096	3.45466	2.68661	2.69133	2.90129	-0.800612	-6.00675	0.000251604	0.00368142	FALSE
ST5606	10	-	698116	700692	ORF-T	YJR143C	PMT4	bothEndsMapped	Manual	5.56983	5.56575	5.74058	5.94112	5.97512	5.6868	0.242293	2.04606	0.0728698	0.172778	FALSE
ST5605	10	-	690620	695772	ORF-T	YJR140C	HIR3	mapped5	Manual	2.32683	2.46578	2.34041	2.42416	2.25561	2.64328	0.0633414	0.510209	0.622877	0.737714	TRUE
ST5604	10	-	689276	690620	ORF-T	YJR139C	HOM6	bothEndsMapped	Manual	6.2063	6.14949	6.44507	6.886	6.93165	6.63168	0.549491	4.27499	0.00234938	0.0169997	FALSE
ST5603	10	-	678820	683476	ORF-T	YJR137C	ECM17	bothEndsMapped	Manual	4.58882	4.43596	4.22278	3.97607	3.9895	3.99329	-0.429567	-3.64594	0.00588366	0.0315233	FALSE
ST5602	10	-	677332	678732	ORF-T	YJR136C	YJR136C	bothEndsMapped	Manual	2.38412	2.29643	2.37139	2.26335	2.63317	2.58732	0.143969	1.16422	0.275945	0.424512	FALSE
ST5601	10	-	676108	676828	ORF-T	YJR135C	MCM22	bothEndsMapped	Manual	1.44402	1.36	1.23092	1.79718	0.984583	1.71008	0.152299	0.74696	0.475223	0.616734	TRUE
ST5600	10	-	673564	675916	ORF-T	YJR134C	SGM1	bothEndsMapped	Manual	2.55212	2.69672	2.78938	2.40117	2.31745	2.44175	-0.292616	-2.73556	0.0242122	0.0798146	FALSE
ST5599	10	-	665092	667196	ORF-T	YJR130C	STR2	mapped5	Manual	2.9955	3.28433	3.11175	2.77678	2.81191	2.89881	-0.30136	-2.69544	0.0258117	0.0834606	FALSE
ST5598	10	-	663756	665092	ORF-T	YJR129C	YJR129C	mapped3	Manual	2.47529	2.58908	2.80746	1.10948	0.931924	0.960963	-1.62315	-13.4986	4.86681e-07	4.65677e-05	FALSE
ST5597	10	-	658828	663724	ORF-T	YJR127C	RSF2	bothEndsMapped	Manual	3.49903	3.62385	3.30609	4.92189	4.90762	4.84142	1.41399	12.4605	9.33285e-07	7.29769e-05	FALSE
ST5596	10	-	656180	658668	ORF-T	YJR126C	VPS70	bothEndsMapped	Manual	4.15737	4.01573	4.06446	3.93344	3.9122	4.09848	-0.0978115	-0.932064	0.376996	0.526524	FALSE
ST5595	10	-	654612	656020	ORF-T	YJR125C	ENT3	bothEndsMapped	Manual	4.43927	4.19075	4.35951	4.5036	3.95962	4.43878	-0.029176	-0.184781	0.857731	0.909377	FALSE
ST5594	10	-	652700	654484	ORF-T	YJR124C	YJR124C	bothEndsMapped	Manual	3.87802	4.00981	3.96676	4.26144	4.2434	4.4344	0.361552	3.44384	0.00799254	0.0383164	FALSE
ST5593	10	-	650700	651252	CUTs	CUT699	CUT699	bothEndsMapped	Automatic	-0.443989	-0.0549269	-0.138007	0.277709	0.29138	-0.083247	0.374255	2.5104	0.0346975	0.103325	FALSE
ST5592	10	-	647116	647276	SUTs	SUT649	SUT649	bothEndsMapped	Manual	0.994026	0.526863	0.654911	1.72615	0.997845	1.20051	0.582903	2.92001	0.0180654	0.0650196	FALSE
ST5591	10	-	644148	646516	ORF-T	YJR119C	JHD2	mapped5	Manual	1.56317	1.62216	1.41241	1.83543	1.91068	1.78317	0.310514	2.95406	0.0171192	0.0630972	FALSE
ST5590	10	-	643364	644148	ORF-T	YJR118C	ILM1	bothEndsMapped	Manual	4.77808	4.2798	4.38813	4.77064	4.95072	4.92534	0.400232	2.7735	0.0227928	0.0764526	FALSE
ST5589	10	-	640804	641796	SUTs	SUT648	SUT648	bothEndsMapped	Manual	0.0318323	-0.0697385	0.324432	0.640334	0.548082	0.459206	0.453699	3.5405	0.00689882	0.0351365	FALSE
ST5588	10	-	639988	640412	CUTs	CUT698	CUT698	bothEndsMapped	Automatic	0.25902	-0.0364464	0.33417	0.839378	0.816897	0.311494	0.470342	2.78356	0.022431	0.0757281	FALSE
ST5587	10	-	639036	639756	SUTs	SUT647	SUT647	mapped5	Manual	0.382028	0.328121	0.213373	1.04529	0.639272	0.871409	0.544148	4.27029	0.00236508	0.0170793	FALSE
ST5586	10	-	638124	639036	ORF-T	YJR113C	RSM7	bothEndsMapped	Manual	3.28276	3.16083	3.28515	3.49987	3.47395	3.40858	0.217885	2.21111	0.0560264	0.144734	FALSE
ST5585	10	-	635700	636884	ORF-T	YJR111C	YJR111C	bothEndsMapped	Manual	4.24015	4.47423	4.316	4.03391	4.24242	4.28622	-0.155943	-1.33448	0.21666	0.359458	FALSE
ST5584	10	-	629468	633100	ORF-T	YJR109C	CPA2	bothEndsMapped	Manual	5.88158	5.96176	5.86983	5.95938	5.79118	5.73957	-0.0743473	-0.707771	0.498017	0.636738	FALSE
ST5583	10	-	626836	628716	SUTs	SUT646	SUT646	bothEndsMapped	Manual	2.17907	2.05037	1.54935	2.246	2.78489	2.28514	0.512417	2.55989	0.0320548	0.0976344	FALSE
ST5582	10	-	623052	623324	SUTs	SUT645	SUT645	mapped5	Manual	3.35613	4.14068	3.71496	2.86017	3.26827	2.84824	-0.745029	-3.64804	0.00586516	0.0315233	FALSE
ST5581	10	-	622468	623052	ORF-T	YJR104C	SOD1	bothEndsMapped	Manual	6.22336	6.49523	6.93796	7.39933	7.15158	6.88908	0.594479	3.00393	0.0158245	0.0599322	FALSE
ST5580	10	-	619020	619900	ORF-T	YJR102C	VPS25	bothEndsMapped	Manual	2.93524	2.90934	3.03217	2.89278	3.28238	3.00136	0.0999224	0.800946	0.444954	0.58992	FALSE
ST5579	10	-	616260	617396	ORF-T	YJR100C	YJR100C	bothEndsMapped	Manual	2.57341	2.80333	2.6629	2.60324	2.71203	2.61303	-0.0371126	-0.349992	0.734853	0.820616	FALSE
ST5578	10	-	613020	615236	ORF-T	YJR098C	YJR098C	bothEndsMapped	Manual	1.58768	1.63378	1.44584	1.77557	1.46832	1.55719	0.0445911	0.376957	0.715435	0.807237	FALSE
ST5577	10	-	610932	612084	SUTs	SUT644	SUT644	bothEndsMapped	Manual	0.97137	1.52362	0.855998	1.82992	1.20438	1.78608	0.489802	2.24411	0.0531475	0.139275	FALSE
ST5576	10	-	610468	610932	CUTs	CUT697	CUT697	mapped3	Automatic	0.14947	0.320946	-0.351966	0.681244	1.09681	0.446821	0.702141	3.32038	0.00966099	0.0437724	FALSE
ST5575	10	-	609476	610468	CUTs	CUT696	CUT696	bothEndsMapped	Automatic	-0.469195	-0.420975	-0.103756	-0.317708	-0.348259	0.106456	0.144805	0.918147	0.383834	0.533663	FALSE
ST5574	10	-	605932	607420	SUTs	SUT643	SUT643	bothEndsMapped	Manual	2.00213	2.11984	2.20662	1.67519	1.76028	2.00565	-0.295822	-2.42862	0.0395539	0.113658	FALSE
ST5573	10	-	604412	605804	ORF-T	YJR094C	IME1	bothEndsMapped	Manual	1.96682	1.80461	1.81899	1.04173	1.40499	1.16241	-0.660426	-5.35691	0.000553775	0.00612946	TRUE
ST5572	10	-	603084	604276	ORF-T	YJR093C	FIP1	bothEndsMapped	Manual	3.90733	3.76223	3.89139	3.76486	3.46015	3.64903	-0.228973	-1.9876	0.079941	0.184199	FALSE
ST5571	10	-	594756	598380	ORF-T	YJR091C	JSN1	bothEndsMapped	Manual	5.46946	5.32702	5.40087	5.31174	5.20866	5.11674	-0.186736	-1.79206	0.108655	0.226005	TRUE
ST5570	10	-	590620	594620	ORF-T	YJR090C	GRR1	bothEndsMapped	Manual	3.57045	3.57626	3.23217	2.88862	2.75029	2.91085	-0.609708	-4.84444	0.00107505	0.00968746	TRUE
ST5569	10	-	586196	587412	ORF-T	YJR088C	YJR088C	bothEndsMapped	Manual	3.35357	2.93765	3.14686	3.38819	3.57074	3.81299	0.444614	2.96631	0.0167913	0.0621724	FALSE
ST5568	10	-	585020	585564	ORF-T	YJR085C	YJR085C	bothEndsMapped	Manual	5.35706	5.60077	5.72589	5.68995	5.74995	5.72384	0.160009	1.34148	0.214471	0.356963	FALSE
ST5567	10	-	582476	583564	ORF-T	YJR083C	ACF4	bothEndsMapped	Manual	2.43893	2.64775	2.83441	2.09078	2.22207	2.5866	-0.340547	-2.15172	0.0615964	0.154832	FALSE
ST5566	10	-	581716	582364	ORF-T	YJR082C	EAF6	bothEndsMapped	Manual	3.23369	3.50051	3.4365	3.56293	3.58905	3.57599	0.185756	1.7218	0.121157	0.243453	TRUE
ST5565	10	-	580212	581652	ORF-T	YJR080C	FMP26	bothEndsMapped	Manual	3.42408	3.30198	3.50137	3.27381	3.08386	3.35379	-0.171988	-1.49877	0.17009	0.304578	FALSE
ST5564	10	-	576980	578228	ORF-T	YJR077C	MIR1	bothEndsMapped	Manual	5.88456	6.14723	6.20413	6.30099	6.28871	6.31278	0.22219	1.93771	0.0864911	0.194065	FALSE
ST5563	10	-	575220	576668	ORF-T	YJR076C	CDC11	bothEndsMapped	Manual	4.27687	4.49674	4.53941	4.28787	4.29485	4.44696	-0.0944472	-0.829993	0.429217	0.575561	TRUE
ST5562	10	-	572204	572964	ORF-T	YJR073C	OPI3	bothEndsMapped	Manual	6.31215	6.35137	6.63619	6.63578	6.5171	6.45511	0.102761	0.844851	0.421317	0.569059	FALSE
ST5561	10	-	570900	572172	ORF-T	YJR072C	NPA3	bothEndsMapped	Manual	3.71393	3.93297	4.07861	4.25489	4.08437	3.9885	0.20075	1.55318	0.156742	0.289026	FALSE
ST5560	10	-	569532	570676	ORF-T	YJR070C	LIA1	bothEndsMapped	Manual	5.78444	6.14401	6.24691	6.07505	5.56635	6.04919	-0.161594	-0.92259	0.381641	0.531462	FALSE
ST5559	10	-	568612	569444	ORF-T	YJR069C	HAM1	bothEndsMapped	Manual	4.5875	4.73766	4.48897	4.36829	4.47032	4.30293	-0.224195	-2.03438	0.0742334	0.175097	TRUE
ST5558	10	-	566020	567452	ORF-T	YJR067C	YAE1	bothEndsMapped	Manual	0.607125	0.880357	0.986453	0.409784	0.171802	0.198116	-0.564745	-4.30091	0.00226491	0.0165521	FALSE
ST5557	10	-	557596	559188	ORF-T	YJR065C	ARP3	bothEndsMapped	Manual	5.47543	5.38468	5.43673	5.61405	5.57631	5.50325	0.132258	1.36459	0.207382	0.348609	FALSE
ST5556	10	-	551956	554860	ORF-T	YJR062C	NTA1	bothEndsMapped	Manual	2.78304	2.97837	3.21462	3.04377	2.86847	3.07937	0.00519445	0.0388371	0.969916	0.981007	FALSE
ST5555	10	-	544628	545444	ORF-T	YJR058C	APS2	bothEndsMapped	Manual	3.46083	3.77571	3.65109	3.68978	3.76352	3.85677	0.140809	1.20698	0.259927	0.407017	FALSE
ST5554	10	-	541604	542684	ORF-T	YJR056C	YJR056C	bothEndsMapped	Manual	2.83485	2.85964	3.10042	2.54383	2.39203	2.85134	-0.335902	-2.34452	0.0452585	0.124667	FALSE
ST5553	10	-	539548	540524	SUTs	SUT642	SUT642	bothEndsMapped	Manual	0.985221	1.03262	1.01328	1.19826	0.996901	0.785242	-0.0169064	-0.136478	0.894618	0.932712	FALSE
ST5552	10	-	534948	535748	CUTs	CUT695	CUT695	bothEndsMapped	Automatic	0.824257	0.339415	0.429446	1.19923	1.08471	0.945097	0.545305	3.71604	0.00529711	0.0296351	FALSE
ST5551	10	-	529148	529652	CUTs	CUT694	CUT694	bothEndsMapped	Automatic	1.2044	-0.042645	0.774144	0.83189	1.07443	1.17731	0.382578	1.38427	0.201504	0.340935	FALSE
ST5550	10	-	526660	528500	ORF-T	YJR049C	UTR1	bothEndsMapped	Manual	3.02338	2.9144	3.44754	2.86481	3.27472	3.09968	-0.0487084	-0.292999	0.776543	0.850712	FALSE
ST5549	10	-	525964	526660	SUTs	SUT641	SUT641	bothEndsMapped	Manual	0.108931	0.262493	-0.204099	-0.552065	-0.611657	-0.166057	-0.499035	-3.05949	0.0145009	0.0567193	FALSE
ST5548	10	-	524796	525420	ORF-T	YJR047C	ANB1	bothEndsMapped	Manual	4.51329	4.51679	4.95784	1.93408	2.11649	2.40713	-2.51007	-15.0719	1.9713e-07	2.13959e-05	FALSE
ST5547	10	-	524108	524572	SUTs	SUT640	SUT640	bothEndsMapped	Manual	0.0731186	-0.619843	0.325569	0.202396	-0.217646	-0.0905318	0.0384577	0.166425	0.87171	0.918042	FALSE
ST5546	10	-	519412	521876	ORF-T	YJR045C	SSC1	bothEndsMapped	Manual	6.54028	6.452	6.60812	6.84292	6.85443	6.57273	0.223229	1.92019	0.0889098	0.197472	FALSE
ST5545	10	-	518468	519244	ORF-T	YJR044C	VPS55	bothEndsMapped	Manual	5.58302	4.91938	5.03299	5.29128	5.23283	5.24092	0.0765492	0.453658	0.661424	0.767126	FALSE
ST5544	10	-	516300	517652	ORF-T	YJR043C	POL32	bothEndsMapped	Manual	2.8401	2.68784	2.8624	2.5279	2.19106	2.6089	-0.354162	-2.66343	0.0271647	0.086717	TRUE
ST5543	10	-	510020	513844	ORF-T	YJR041C	URB2	bothEndsMapped	Manual	4.15582	4.3859	4.072	4.34512	4.31706	4.27503	0.107829	0.949149	0.368725	0.518352	FALSE
ST5542	10	-	506956	507524	CUTs	CUT693	CUT693	bothEndsMapped	Automatic	-0.196397	-0.416076	-0.287387	-0.0432062	-0.180334	-0.384262	0.0973527	0.792333	0.449695	0.593284	FALSE
ST5541	10	-	500636	503676	ORF-T	YJR036C	HUL4	bothEndsMapped	Manual	1.1874	1.2308	1.2565	0.71092	0.340099	0.525602	-0.699358	-5.87918	0.00029245	0.00405859	FALSE
ST5540	10	-	496972	497212	SUTs	SUT639	SUT639	bothEndsMapped	Manual	0.306124	0.708876	-0.0611321	0.360118	0.983934	0.416971	0.269052	1.19768	0.263343	0.41104	FALSE
ST5539	10	-	492300	496492	ORF-T	YJR033C	RAV1	bothEndsMapped	Manual	3.3968	3.09358	3.1874	3.08409	2.90143	2.97279	-0.239821	-2.05068	0.0723375	0.171903	FALSE
ST5538	10	-	486460	490884	ORF-T	YJR031C	GEA1	bothEndsMapped	Manual	2.81016	2.89834	2.86757	2.58017	2.68413	2.92196	-0.12994	-1.11029	0.297267	0.44678	FALSE
ST5537	10	-	483972	486244	ORF-T	YJR030C	YJR030C	bothEndsMapped	Manual	2.6717	2.68957	2.71609	2.9424	2.86569	2.87771	0.202816	2.14787	0.0619754	0.155409	FALSE
ST5536	10	-	471068	471820	ORF-T	YJR025C	BNA1	bothEndsMapped	Manual	4.61836	4.75327	4.98161	4.91185	4.57879	4.58221	-0.0934635	-0.667743	0.521997	0.657423	FALSE
ST5535	10	-	470212	470972	ORF-T	YJR024C	MDE1	bothEndsMapped	Manual	4.9789	4.9399	5.34452	5.07788	5.08445	5.04452	-0.0188221	-0.146746	0.886751	0.927968	FALSE
ST5534	10	-	468484	469636	ORF-T	YJR021C	REC107	bothEndsMapped	Manual	1.86855	1.81391	1.8174	1.91843	1.86189	2.15859	0.146348	1.30338	0.22661	0.370054	TRUE
ST5533	10	-	467156	468308	ORF-T	YJR019C	TES1	bothEndsMapped	Manual	3.18153	2.57847	2.95861	2.89367	2.96307	2.78843	-0.0244829	-0.156878	0.879001	0.922913	FALSE
ST5532	10	-	466300	467052	ORF-T	YJR017C	ESS1	bothEndsMapped	Manual	4.28094	4.14756	4.70227	3.86481	3.67971	3.97681	-0.536479	-3.3769	0.00885578	0.0410972	FALSE
ST5531	10	-	464268	466220	ORF-T	YJR016C	ILV3	bothEndsMapped	Manual	6.44781	6.63057	6.6413	6.88038	6.94508	6.7344	0.280063	2.53038	0.0336055	0.101108	FALSE
ST5530	10	-	461268	461564	CUTs	CUT692	CUT692	bothEndsMapped	Automatic	0.440879	0.40013	0.0194385	0.626482	0.829794	0.827056	0.474295	3.42556	0.00821912	0.039065	FALSE
ST5529	10	-	459676	460204	ORF-T	YJR012C	YJR012C	bothEndsMapped	Manual	2.99966	2.60132	3.03232	2.85127	2.74284	2.73087	-0.102775	-0.760028	0.467776	0.610949	FALSE
ST5528	10	-	458580	459468	ORF-T	YJR011C	YJR011C	bothEndsMapped	Manual	2.06812	1.93414	2.14958	1.92036	1.55503	1.36026	-0.438729	-2.88678	0.0190409	0.0670858	FALSE
ST5527	10	-	457852	458412	ORF-T	YJR010C-A	SPC1	bothEndsMapped	Manual	3.90545	4.324	4.18633	4.38167	4.24519	4.09723	0.102773	0.748064	0.474591	0.616476	FALSE
ST5526	10	-	454756	454932	SUTs	SUT638	SUT638	mapped5	Manual	0.185623	0.715316	0.334503	1.12983	1.1344	1.23367	0.754154	5.22825	0.000651834	0.00685983	FALSE
ST5525	10	-	453556	454756	ORF-T	YJR009C	TDH2	bothEndsMapped	Manual	7.35106	8.074	7.60606	7.93643	8.03998	8.04117	0.328819	1.89188	0.0929566	0.203412	FALSE
ST5524	10	-	452108	453428	SUTs	SUT637	SUT637	bothEndsMapped	Manual	0.14293	0.347789	-0.179526	0.0624302	-0.197654	-0.103359	-0.183258	-1.22543	0.253253	0.4001	FALSE
ST5523	10	-	450364	450676	CUTs	CUT691	CUT691	bothEndsMapped	Automatic	0.0693899	-0.138939	0.0652187	0.855268	0.813488	1.01223	0.895104	8.00123	3.06973e-05	0.000879715	FALSE
ST5522	10	-	448476	448724	ORF-T	YJR005C-A	YJR005C-A	bothEndsMapped	Manual	-0.505082	-0.145002	-0.635099	-0.406084	-0.468927	-0.497479	-0.0291025	-0.21104	0.837824	0.896665	FALSE
ST5521	10	-	442684	445676	ORF-T	YJR004C	SAG1	bothEndsMapped	Manual	2.69029	2.84336	2.73235	6.88629	7.00007	6.72761	4.11599	36.8343	1.10706e-10	7.31869e-08	FALSE
ST5520	10	-	440940	442572	ORF-T	YJR003C	YJR003C	bothEndsMapped	Manual	2.93041	2.86998	3.26015	3.34271	2.76588	3.21495	0.0876623	0.507232	0.624878	0.739361	FALSE
ST5519	10	-	434700	434956	SUTs	SUT636	SUT636	mapped5	Manual	0.891633	0.437412	0.270107	1.12988	1.12569	1.34249	0.6663	4.04071	0.00328556	0.0213708	FALSE
ST5518	10	-	433076	434700	ORF-T	YJL002C	OST1	bothEndsMapped	Manual	5.8662	5.72521	5.78122	6.09317	6.01911	5.85102	0.196891	1.81452	0.104919	0.220767	FALSE
ST5517	10	-	432212	432756	SUTs	SUT635	SUT635	mapped5	Manual	0.44056	-0.0099931	0.858629	0.597028	0.627719	0.350363	0.0953048	0.466313	0.6527	0.75972	FALSE
ST5516	10	-	431324	432212	ORF-T	YJL004C	SYS1	bothEndsMapped	Manual	3.28152	3.28672	3.57575	4.01178	3.72914	3.66332	0.420084	3.098	0.0136515	0.0548169	FALSE
ST5515	10	-	423036	424148	ORF-T	YJL006C	CTK2	bothEndsMapped	Manual	2.46994	2.85089	3.08592	2.47048	2.40147	2.67218	-0.287539	-1.75586	0.114937	0.234518	FALSE
ST5514	10	-	419716	421700	ORF-T	YJL008C	CCT8	bothEndsMapped	Manual	4.96974	5.1259	5.21489	5.16839	4.87134	4.9671	-0.101236	-0.838183	0.42485	0.571919	FALSE
ST5513	10	-	417460	419604	ORF-T	YJL010C	NOP9	bothEndsMapped	Manual	3.62716	3.95458	3.91515	3.77499	3.44483	3.74684	-0.176742	-1.28803	0.231663	0.376038	FALSE
ST5512	10	-	414076	414820	ORF-T	YJL011C	RPC17	bothEndsMapped	Manual	2.65404	3.16924	2.81641	2.85514	2.89536	2.86771	-0.00715881	-0.0512503	0.960309	0.97465	FALSE
ST5511	10	-	413868	414076	CUTs	CUT690	CUT690	mapped3	Automatic	0.38359	0.42937	0.188241	-0.138918	-0.262086	-0.135942	-0.512715	-4.68946	0.00132372	0.0111413	FALSE
ST5510	10	-	411164	413436	ORF-T	YJL012C	VTC4	bothEndsMapped	Manual	4.87866	4.93835	5.17332	4.64166	5.77135	5.21849	0.213723	0.85568	0.415623	0.564409	FALSE
ST5509	10	-	409388	411020	ORF-T	YJL013C	MAD3	bothEndsMapped	Manual	2.43155	1.98426	2.32239	2.12605	1.72767	2.09873	-0.261917	-1.66127	0.13298	0.259535	TRUE
ST5508	10	-	404060	405140	SUTs	SUT634	SUT634	bothEndsMapped	Manual	0.572293	0.151621	0.189108	1.10564	0.674819	1.07589	0.647775	4.00663	0.00345207	0.0221571	FALSE
ST5507	10	-	398788	402500	ORF-T	YJL020C	BBC1	bothEndsMapped	Manual	4.38977	4.25536	4.54772	4.78143	4.75439	4.70127	0.348077	3.15284	0.0125298	0.0519183	FALSE
ST5506	10	-	397188	398484	ORF-T	YJL023C	PET130	bothEndsMapped	Manual	1.68199	2.01412	2.02632	1.89431	1.92395	2.29951	0.131779	0.877563	0.404282	0.553021	FALSE
ST5505	10	-	395572	396628	ORF-T	YJL024C	APS3	bothEndsMapped	Manual	3.12833	3.44334	3.18393	3.16709	3.25356	3.34497	0.00333555	0.0279501	0.978347	0.986076	FALSE
ST5504	10	-	388252	390908	ORF-T	YJL029C	VPS53	bothEndsMapped	Manual	3.61111	3.8665	3.51352	3.47415	3.43533	3.34689	-0.244922	-2.03783	0.0738283	0.174312	FALSE
ST5503	10	-	386236	387532	ORF-T	YJL031C	BET4	bothEndsMapped	Manual	2.89802	3.15603	2.96736	2.74493	2.73364	2.70659	-0.278752	-2.60774	0.029693	0.0926728	FALSE
ST5502	10	-	380124	381052	ORF-T	YJL035C	TAD2	bothEndsMapped	Manual	2.2304	2.1872	2.38416	2.54437	2.46309	2.78092	0.328869	2.72888	0.0244714	0.0803931	FALSE
ST5501	10	-	375036	376964	ORF-T	YJL038C	YJL038C	bothEndsMapped	Manual	-0.363875	-0.182428	-0.389886	-0.320368	-0.705792	-0.541779	-0.210583	-1.64254	0.136847	0.264719	FALSE
ST5500	10	-	368364	373972	ORF-T	YJL039C	NUP192	bothEndsMapped	Manual	4.348	4.34022	4.18908	4.90045	4.74142	4.83923	0.534604	5.13524	0.000734435	0.00745924	FALSE
ST5499	10	-	358044	359724	ORF-T	YJL044C	GYP6	bothEndsMapped	Manual	3.87367	4.16324	3.77128	3.75761	3.91247	3.99675	-0.0471174	-0.357667	0.729304	0.816263	FALSE
ST5498	10	-	356076	358044	SUTs	SUT633	SUT633	mapped3	Manual	0.644701	0.787296	0.776927	0.472018	0.267838	0.438382	-0.343562	-3.21208	0.0114252	0.0485587	FALSE
ST5497	10	-	349436	352204	ORF-T	YJL047C	RTT101	bothEndsMapped	Manual	2.28876	2.33489	2.46968	2.46191	2.45591	2.56683	0.130439	1.26895	0.238074	0.382772	TRUE
ST5496	10	-	348788	349348	ORF-T	YJL047C-A, snR60	YJL047C-A, SNR60	mapped5	Manual	2.18853	1.99148	2.36229	5.60458	5.47964	5.57702	3.37298	27.8756	1.16427e-09	3.37953e-07	FALSE
ST5495	10	-	347276	348788	ORF-T	YJL048C	UBX6	bothEndsMapped	Manual	4.10178	4.12262	4.28518	5.99555	5.91144	5.82491	1.74077	16.3811	9.9149e-08	1.20169e-05	FALSE
ST5494	10	-	339812	342260	SUTs	SUT632	SUT632	bothEndsMapped	Manual	0.649156	0.719404	1.04334	1.18851	1.02007	0.996115	0.264267	2.01368	0.076709	0.179193	FALSE
ST5493	10	-	337052	337748	CUTs	CUT689	CUT689	bothEndsMapped	Automatic	-0.405734	-0.75296	-0.727796	0.0284142	-0.184568	-0.0440146	0.562107	4.40485	0.00195756	0.0149218	FALSE
ST5492	10	-	330308	333148	ORF-T	YJL056C	ZAP1	bothEndsMapped	Manual	3.60167	3.41568	3.48756	3.23219	3.49018	3.24435	-0.179396	-1.55727	0.155777	0.288174	FALSE
ST5491	10	-	328044	330204	ORF-T	YJL057C	IKS1	bothEndsMapped	Manual	2.45466	2.49829	2.55085	1.95801	1.94802	2.27898	-0.439595	-3.65195	0.00583084	0.0314321	FALSE
ST5490	10	-	325940	327924	ORF-T	YJL058C	BIT61	bothEndsMapped	Manual	2.22044	2.23036	2.0988	2.078	2.03404	2.09777	-0.113262	-1.15722	0.27864	0.427483	FALSE
ST5489	10	-	319300	319796	SUTs	SUT631	SUT631	bothEndsMapped	Manual	0.295111	0.0818428	0.219383	0.418947	-0.287935	0.665171	0.0666154	0.301653	0.770159	0.845688	FALSE
ST5488	10	-	319036	319300	CUTs	CUT688	CUT688	mapped3	Automatic	-0.47771	-0.0556038	0.28052	0.340461	-0.245859	0.174307	0.173901	0.815206	0.43718	0.583102	FALSE
ST5487	10	-	315644	316524	ORF-T	YJL063C	MRPL8	mapped5	Manual	3.61394	3.66962	3.73929	3.54029	3.25225	3.58803	-0.214095	-1.78653	0.109594	0.227122	FALSE
ST5486	10	-	314916	315644	ORF-T	YJL065C	DLS1	mappedNone	Manual	3.29945	3.82416	3.56716	3.59581	3.45124	3.60651	-0.0123998	-0.0865213	0.933054	0.95917	TRUE
ST5485	10	-	313956	314916	ORF-T	YJL066C	MPM1	mapped5	Manual	3.76393	3.62294	3.77537	3.43738	3.29392	3.31241	-0.372847	-3.61198	0.00619223	0.0325831	FALSE
ST5484	10	-	312916	313956	ORF-T	YJL068C	YJL068C	mapped3	Manual	4.51889	4.36017	4.37309	4.81416	4.78357	4.8933	0.412958	4.07064	0.00314635	0.0207249	FALSE
ST5483	10	-	310804	312780	ORF-T	YJL069C	UTP18	bothEndsMapped	Manual	3.73488	4.17507	4.19413	3.6996	3.73255	3.70703	-0.321635	-2.32131	0.0469721	0.128045	FALSE
ST5482	10	-	307836	310660	ORF-T	YJL070C	YJL070C	bothEndsMapped	Manual	2.85049	2.88411	2.82914	2.33053	1.85619	2.3145	-0.687507	-4.85384	0.00106169	0.00957894	FALSE
ST5481	10	-	304628	305908	ORF-T	YJL072C	PSF2	bothEndsMapped	Manual	3.02232	3.4279	3.11216	3.13531	3.11993	2.82857	-0.159521	-1.11785	0.294202	0.443866	TRUE
ST5480	10	-	299036	302884	ORF-T	YJL074C	SMC3	bothEndsMapped	Manual	2.35218	2.26824	2.35216	1.99673	1.94539	2.01504	-0.338472	-3.53965	0.00690775	0.0351527	TRUE
ST5479	10	-	294068	294244	CUTs	CUT687	CUT687	mapped5	Automatic	0.732138	1.25725	0.660253	1.05807	0.99132	0.942342	0.114029	0.710635	0.496328	0.635216	FALSE
ST5478	10	-	290924	294068	ORF-T	YJL078C	PRY3	mapped5	Manual	5.27341	5.47528	5.47063	5.87627	5.8192	5.78897	0.421708	4.0281	0.00334614	0.0217066	FALSE
ST5477	10	-	289684	290924	ORF-T	YJL079C	PRY1	bothEndsMapped	Manual	5.00447	4.41725	4.78114	5.20724	5.56667	5.47211	0.681055	4.08611	0.0030769	0.0204154	FALSE
ST5476	10	-	285428	289444	ORF-T	YJL080C	SCP160	bothEndsMapped	Manual	5.90545	5.98272	6.0047	5.96287	5.99042	5.93694	-0.000881765	-0.00923863	0.992842	0.995829	TRUE
ST5475	10	-	283468	285324	ORF-T	YJL081C	ARP4	bothEndsMapped	Manual	3.69607	3.86333	3.97178	3.7363	3.77625	3.79037	-0.0760875	-0.702885	0.500907	0.638968	TRUE
ST5474	10	-	280004	280708	CUTs	CUT686	CUT686	bothEndsMapped	Automatic	1.49479	1.35218	1.42333	2.31617	2.25837	2.00309	0.769107	6.56663	0.000133203	0.00238507	FALSE
ST5473	10	-	279532	280004	CUTs	CUT685	CUT685	mapped3	Automatic	0.226024	-0.0492014	-0.234461	-0.0917478	0.31967	0.306554	0.197371	1.23465	0.249972	0.396121	FALSE
ST5472	10	-	274716	278132	ORF-T	YJL084C	ALY2	bothEndsMapped	Manual	3.8666	3.93334	3.68697	3.60404	3.81788	3.7511	-0.104629	-0.917941	0.383935	0.533663	FALSE
ST5471	10	-	269772	272596	ORF-T	YJL087C, YJL086C	TRL1, YJL086C	bothEndsMapped	Manual	2.64432	2.92063	2.70029	2.39257	2.55193	2.63974	-0.226995	-1.89319	0.0927652	0.203128	FALSE
ST5470	10	-	267900	268348	CUTs	CUT684	CUT684	mapped5	Automatic	1.04566	0.894763	0.652472	0.895945	0.995933	1.1248	0.141259	1.08981	0.305701	0.454706	FALSE
ST5469	10	-	267316	267900	CUTs	CUT683	CUT683	mapped3	Automatic	0.595862	1.0122	0.894914	1.44408	1.49274	1.87189	0.768578	4.92114	0.000971117	0.00898468	FALSE
ST5468	10	-	262652	265116	ORF-T	YJL090C	DPB11	bothEndsMapped	Manual	3.10469	3.21113	2.91285	2.85206	2.84716	2.82682	-0.23421	-2.1221	0.0645727	0.159719	TRUE
ST5467	10	-	260988	262564	ORF-T	YJL091C	GWT1	bothEndsMapped	Manual	4.26116	4.16745	4.10117	5.00252	4.86552	4.91487	0.751043	7.38639	5.60776e-05	0.00132401	FALSE
ST5466	10	-	259756	260988	SUTs	SUT630	SUT630	mapped3	Manual	0.798386	1.4517	0.928539	0.845731	1.00024	0.492518	-0.280045	-1.43796	0.186193	0.322995	FALSE
ST5465	10	-	259500	259756	CUTs	CUT682	CUT682	mapped3	Automatic	0.265096	0.687375	-0.157927	0.111657	0.0291489	-0.152271	-0.268669	-1.35311	0.210879	0.35318	FALSE
ST5464	10	-	254596	256788	ORF-T	YJL093C	TOK1	bothEndsMapped	Manual	3.84959	3.26607	3.47513	3.79396	3.68405	3.65179	0.179673	1.18112	0.269519	0.418114	FALSE
ST5463	10	-	251676	254484	ORF-T	YJL094C	KHA1	bothEndsMapped	Manual	4.05705	3.89113	3.87748	3.82872	3.75005	3.86124	-0.128548	-1.24563	0.246111	0.391539	FALSE
ST5462	10	-	238260	239116	SUTs	SUT629	SUT629	bothEndsMapped	Manual	1.45407	1.42513	0.980886	2.05331	1.47116	2.02849	0.564289	2.95044	0.0172173	0.0633305	FALSE
ST5461	10	-	234036	236500	ORF-T	YJL101C	GSH1	bothEndsMapped	Manual	4.83207	4.68697	4.64749	4.40331	4.30344	4.47877	-0.326999	-3.08103	0.0140192	0.0556786	FALSE
ST5460	10	-	228812	231068	ORF-T	YJL103C	GSM1	bothEndsMapped	Manual	2.43337	2.30975	2.37049	2.22437	1.96315	2.29331	-0.210926	-1.7875	0.109428	0.227082	FALSE
ST5459	10	-	227916	228468	other	snR37	SNR37	bothEndsMapped	Manual	5.19476	5.29464	4.85277	4.88349	4.7864	5.12939	-0.180961	-1.22322	0.254045	0.400988	FALSE
ST5458	10	-	227748	227916	CUTs	CUT681	CUT681	mapped3	Automatic	0.185545	0.355527	0.553693	4.33978	3.67806	4.23115	3.71808	20.2751	1.68369e-08	2.96562e-06	FALSE
ST5457	10	-	226316	227084	SUTs	SUT628	SUT628	bothEndsMapped	Manual	2.43667	2.26053	2.5143	3.73887	3.76588	3.73145	1.34156	12.6356	8.33384e-07	6.8094e-05	FALSE
ST5456	10	-	224492	226316	SUTs	SUT627	SUT627	mapped3	Manual	0.925495	0.614395	0.849698	2.59582	2.73201	2.7892	1.90915	15.9973	1.20609e-07	1.43713e-05	FALSE
ST5455	10	-	217524	220684	ORF-T	YJL108C, YJL107C	PRM10, YJL107C	bothEndsMapped	Manual	2.07833	2.34188	2.20343	2.47952	2.12805	2.25947	0.0811294	0.636665	0.541092	0.674821	FALSE
ST5454	10	-	211908	217332	ORF-T	YJL109C	UTP10	bothEndsMapped	Manual	5.45438	5.5628	5.17416	5.11574	5.31509	5.42615	-0.111458	-0.813929	0.437873	0.583509	FALSE
ST5453	10	-	209804	211676	ORF-T	YJL110C	GZF3	bothEndsMapped	Manual	3.34893	3.55002	3.53987	3.09284	2.96348	3.10869	-0.424604	-3.94625	0.00376962	0.0236724	FALSE
ST5452	10	-	195348	196020	SUTs	SUT626	SUT626	mapped5	Manual	-0.054732	-0.11315	-0.122796	-0.105935	-0.118822	-0.0824023	-0.00549397	-0.0584418	0.954746	0.972136	FALSE
ST5451	10	-	195068	195348	SUTs	SUT625	SUT625	bothEndsMapped	Manual	1.81063	1.02697	2.04786	2.36731	1.917	2.11118	0.503342	2.03296	0.0744006	0.175378	FALSE
ST5450	10	-	193508	195068	ORF-T	YJL116C	NCA3	bothEndsMapped	Manual	0.896152	1.34057	0.901413	1.79859	1.51179	1.69493	0.622395	4.18916	0.00265409	0.0184843	FALSE
ST5449	10	-	191124	192348	other	YJL119C	YJL119C	mapped5	Manual	0.564908	0.611529	0.360464	1.03826	1.20263	0.988104	0.564029	4.88342	0.00102081	0.00933752	FALSE
ST5448	10	-	190284	191124	ORF-T	YJL121C	RPE1	bothEndsMapped	Manual	5.70411	5.45254	5.61804	5.58998	5.75413	5.57923	0.0495522	0.44076	0.670373	0.773826	FALSE
ST5447	10	-	187932	189476	ORF-T	YJL123C	YJL123C	bothEndsMapped	Manual	3.9098	3.96633	4.11484	4.06126	3.72126	4.02137	-0.0623634	-0.497034	0.631755	0.744601	FALSE
ST5446	10	-	186852	187812	ORF-T	YJL124C	LSM1	bothEndsMapped	Manual	5.00816	4.92859	4.94111	4.7429	4.64016	4.50423	-0.33019	-3.13338	0.0129164	0.0526189	FALSE
ST5445	10	-	185428	186732	ORF-T	YJL125C	GCD14	bothEndsMapped	Manual	3.29401	3.7951	3.73927	3.30788	2.94969	3.21259	-0.452738	-2.81949	0.0211856	0.0727736	FALSE
ST5444	10	-	181780	184348	ORF-T	YJL127C	SPT10	mapped5	Manual	2.34308	2.6362	2.58149	2.51084	2.37432	2.48825	-0.0624536	-0.543224	0.600916	0.72098	TRUE
ST5443	10	-	181252	181780	ORF-T	YJL127C-B	YJL127C-B	bothEndsMapped	Manual	4.4218	4.80833	4.7924	4.57323	4.6271	4.51596	-0.102079	-0.793423	0.449093	0.59292	FALSE
ST5442	10	-	177812	180332	ORF-T	YJL128C	PBS2	bothEndsMapped	Manual	4.09858	4.22162	4.20127	4.15832	3.82835	3.81333	-0.240492	-1.94988	0.084847	0.191937	FALSE
ST5441	10	-	173508	177580	ORF-T	YJL129C	TRK1	bothEndsMapped	Manual	3.89356	3.7523	3.793	3.91948	3.76823	3.83622	0.0283571	0.279418	0.786598	0.857916	FALSE
ST5440	10	-	172956	173060	CUTs	CUT680	CUT680	mapped5	Automatic	3.17639	2.40364	2.18434	3.08161	4.83471	4.89523	1.68239	3.60804	0.00622906	0.0326588	FALSE
ST5439	10	-	165596	172956	ORF-T	YJL130C	URA2	bothEndsMapped	Manual	6.25211	6.30875	6.4031	6.72615	6.65698	6.41913	0.279435	2.40073	0.0413614	0.11699	FALSE
ST5438	10	-	164036	165380	ORF-T	YJL131C	YJL131C	bothEndsMapped	Manual	1.8095	1.7345	1.93565	1.69362	1.59529	1.7242	-0.155515	-1.48943	0.172482	0.307272	FALSE
ST5437	10	-	159460	159884	ORF-T	YJL133C-A	YJL133C-A	bothEndsMapped	Manual	5.14109	4.19608	4.82783	5.19504	5.7599	5.60439	0.798107	3.30742	0.00985616	0.0442979	FALSE
ST5436	10	-	156356	157340	ORF-T	YJL136C	RPS21B	bothEndsMapped	Manual	1.98065	2.36961	2.08627	1.90582	1.6864	1.70569	-0.379541	-2.89186	0.0188883	0.0668283	FALSE
ST5435	10	-	154804	156188	ORF-T	YJL137C	GLG2	mapped5	Manual	2.94992	2.62003	2.64755	2.79099	2.77117	2.58874	-0.0222024	-0.176802	0.863801	0.912487	FALSE
ST5434	10	-	153292	154804	ORF-T	YJL138C	TIF2	bothEndsMapped	Manual	7.32039	7.3717	7.09605	7.10949	8.04214	7.71712	0.360202	1.66035	0.133166	0.25976	FALSE
ST5433	10	-	151716	153084	ORF-T	YJL139C	YUR1	bothEndsMapped	Manual	3.55968	3.48095	3.66911	3.60615	3.51887	3.54244	-0.0140953	-0.13895	0.892723	0.932007	FALSE
ST5432	10	-	150876	151716	ORF-T	YJL139C	YUR1	mapped3	Manual	2.631	2.92155	2.62083	1.62244	2.07755	2.15007	-0.774439	-4.80649	0.00113089	0.0100879	FALSE
ST5431	10	-	147812	150676	ORF-T	YJL142C, YJL141C	IRC9, YAK1	bothEndsMapped	Manual	4.80857	4.42618	4.6979	4.49673	4.27802	4.3531	-0.268262	-2.08369	0.068643	0.165728	FALSE
ST5430	10	-	144356	144940	SUTs	SUT624	SUT624	bothEndsMapped	Manual	1.11456	1.59608	1.45115	1.7537	1.902	2.08756	0.527158	3.51272	0.00719603	0.0360114	FALSE
ST5429	10	-	142780	142996	CUTs	CUT679	CUT679	mapped5	Automatic	0.238177	-0.227298	0.354488	0.130138	-0.374708	0.039078	-0.190286	-1.02045	0.335654	0.485927	FALSE
ST5428	10	-	142660	142780	CUTs	CUT678	CUT678	mapped3	Automatic	-0.646187	-0.483995	-0.725527	-0.726253	0.496956	-0.722286	0.301375	1.011	0.339902	0.489768	FALSE
ST5427	10	-	141188	142660	ORF-T	YJL147C	YJL147C	bothEndsMapped	Manual	1.92627	1.91543	1.69405	1.93253	1.94181	2.08183	0.140136	1.2605	0.240961	0.386168	FALSE
ST5426	10	-	139948	140116	CUTs	CUT677	CUT677	mapped5	Automatic	3.5958	3.92458	4.33287	3.82929	3.57992	3.64099	-0.267683	-1.48283	0.174187	0.309316	FALSE
ST5425	10	-	139764	139948	other	snR190	SNR190	bothEndsMapped	Manual	6.48328	6.26501	6.4025	6.26459	6.28545	6.20715	-0.131199	-1.26611	0.239041	0.383793	FALSE
ST5424	10	-	139580	139684	other	snR128	SNR128	bothEndsMapped	Manual	6.85369	7.18786	7.663	7.59205	7.14624	7.64637	0.226709	1.05365	0.321048	0.470786	FALSE
ST5423	10	-	139156	139268	CUTs	CUT676	CUT676	bothEndsMapped	Automatic	0.416073	-0.196091	-0.106318	4.00949	4.26163	4.41514	4.19086	23.3282	5.20371e-09	1.11298e-06	FALSE
ST5422	10	-	137028	137132	CUTs	CUT675	CUT675	mapped5	Automatic	0.160071	0.570953	-0.737031	2.44995	2.37373	2.54784	2.45917	8.70072	1.61449e-05	0.000553801	FALSE
ST5421	10	-	136804	137028	SUTs	SUT623	SUT623	mapped5	Manual	0.598056	0.312841	0.734441	1.33814	0.711319	1.42512	0.609746	3.0643	0.0143919	0.0565411	FALSE
ST5420	10	-	136348	136804	ORF-T	YJL151C	SNA3	bothEndsMapped	Manual	5.87619	5.47279	5.58212	6.71178	6.73225	6.51003	1.00765	7.56181	4.70394e-05	0.0011755	FALSE
ST5419	10	-	135908	136316	ORF-T	YJL153C	INO1	mapped5	Manual	1.13163	0.878859	0.823575	2.35625	2.60989	2.732	1.62136	11.9022	1.35222e-06	9.25247e-05	FALSE
ST5418	10	-	134148	135908	ORF-T	YJL153C	INO1	bothEndsMapped	Manual	3.0093	3.34946	3.42256	3.14138	2.7695	3.13535	-0.245026	-1.60507	0.144891	0.274745	FALSE
ST5417	10	-	130980	134052	ORF-T	YJL154C	VPS35	bothEndsMapped	Manual	4.76257	4.62494	4.47217	4.17835	4.18392	4.23991	-0.419168	-3.8169	0.00455955	0.0268987	FALSE
ST5416	10	-	129060	130804	ORF-T	YJL155C	FBP26	bothEndsMapped	Manual	3.29756	3.37324	3.34281	3.18156	3.19966	3.04992	-0.194155	-1.95671	0.0839375	0.190592	FALSE
ST5415	10	-	126444	129020	ORF-T	YJL156C	SSY5	bothEndsMapped	Manual	3.59691	3.66243	3.81582	3.05014	3.4413	3.11804	-0.48856	-3.70416	0.00539204	0.0299639	FALSE
ST5414	10	-	121956	122996	ORF-T	YJL158C	CIS3	bothEndsMapped	Manual	6.51676	6.52309	6.75309	6.858	6.88589	6.73871	0.229884	2.06683	0.0705062	0.168428	FALSE
ST5413	10	-	119118	119806	CUTs	CUT674	CUT674	bothEndsMapped	Automatic	-0.396652	-0.000718818	-0.263536	0.218723	0.0485372	-0.196047	0.24404	1.65489	0.134285	0.261241	FALSE
ST5412	10	-	117870	119110	ORF-T	YJL160C	YJL160C	bothEndsMapped	Manual	1.3733	1.30495	1.36375	0.501319	0.661039	0.503865	-0.791925	-7.88076	3.4444e-05	0.000946769	FALSE
ST5411	10	-	117086	117662	SUTs	SUT622	SUT622	mapped5	Manual	0.506283	0.595406	0.489673	1.08301	0.936586	0.648877	0.359036	2.77637	0.0226891	0.0762807	FALSE
ST5410	10	-	116622	117086	SUTs	SUT621	SUT621	bothEndsMapped	Manual	1.80988	1.60614	2.33949	2.07708	1.77591	1.98945	0.0289756	0.155346	0.880171	0.923475	FALSE
ST5409	10	-	113622	115662	ORF-T	YJL162C	JJJ2	bothEndsMapped	Manual	1.71136	1.78066	1.98126	1.45089	0.994731	1.54574	-0.493975	-3.10857	0.0134274	0.0540664	FALSE
ST5408	10	-	111558	113422	ORF-T	YJL163C	YJL163C	bothEndsMapped	Manual	2.29419	1.93821	2.19594	1.83926	2.10802	1.81944	-0.220539	-1.64649	0.136023	0.26384	FALSE
ST5407	10	-	109718	111382	ORF-T	YJL164C	TPK1	bothEndsMapped	Manual	3.58924	3.34254	3.73455	3.21436	2.98135	2.87784	-0.530923	-3.8135	0.00458257	0.0269704	TRUE
ST5406	10	-	106790	109622	ORF-T	YJL165C	HAL5	bothEndsMapped	Manual	4.44925	4.25891	4.38957	4.51196	4.07248	3.93187	-0.193805	-1.24051	0.247906	0.393619	FALSE
ST5405	10	-	101966	104526	ORF-T	YJL168C	SET2	bothEndsMapped	Manual	2.94301	2.98475	2.92275	2.72503	2.45026	2.67785	-0.332458	-3.02095	0.0154062	0.0589034	FALSE
ST5404	10	-	99605	100933	ORF-T	YJL171C	YJL171C	bothEndsMapped	Manual	5.53888	5.37986	5.59766	5.63853	5.65265	5.36821	0.0476639	0.394623	0.702831	0.798038	FALSE
ST5403	10	-	99029	99557	CUTs	CUT673	CUT673	bothEndsMapped	Automatic	0.298974	0.802099	-0.0403292	0.627975	0.202895	-0.134494	-0.121456	-0.497472	0.631459	0.744496	FALSE
ST5402	10	-	96757	97501	CUTs	CUT672	CUT672	bothEndsMapped	Automatic	0.294823	-0.0850107	0.0865494	0.337597	0.574953	0.103804	0.239997	1.58458	0.149471	0.280506	FALSE
ST5401	10	-	95973	96549	ORF-T	YJL173C	RFA3	bothEndsMapped	Manual	5.20268	4.86355	5.19021	5.23594	5.17884	5.19574	0.118026	0.980092	0.354087	0.503505	TRUE
ST5400	10	-	91869	94685	ORF-T	YJL176C	SWI3	bothEndsMapped	Manual	3.40517	3.33797	3.37063	3.24147	3.08886	3.04556	-0.245961	-2.41088	0.0406945	0.115643	FALSE
ST5399	10	-	90149	90517	SUTs	SUT620	SUT620	bothEndsMapped	Manual	0.189799	0.559454	-0.142776	0.222105	-0.0379599	0.170797	-0.0838446	-0.477095	0.645311	0.754816	FALSE
ST5398	10	-	89197	90125	ORF-T	YJL178C	ATG27	bothEndsMapped	Manual	4.58677	4.57076	4.70286	4.68688	4.63471	4.68184	0.0476797	0.48878	0.637349	0.74924	FALSE
ST5397	10	-	87389	88637	ORF-T	YJL180C	ATP12	bothEndsMapped	Manual	3.44612	3.5555	3.34879	3.14832	2.91006	3.38098	-0.303684	-2.20683	0.05641	0.14526	FALSE
ST5396	10	-	82989	83229	SUTs	SUT619	SUT619	mapped5	Manual	-0.13005	-0.29266	-0.456667	0.527832	1.08377	0.637481	1.04282	6.42528	0.000155837	0.00264086	FALSE
ST5395	10	-	81885	82989	ORF-T	YJL185C	YJL185C	bothEndsMapped	Manual	1.95435	1.53967	1.92458	2.207	1.60295	2.17358	0.188313	1.00626	0.34205	0.491895	FALSE
ST5394	10	-	79381	79989	SUTs	SUT618	SUT618	bothEndsMapped	Manual	0.0190781	0.360944	0.119499	0.686792	0.498594	1.47954	0.721802	3.05327	0.0146432	0.057056	FALSE
ST5393	10	-	76613	79341	ORF-T	YJL187C	SWE1	bothEndsMapped	Manual	3.17496	3.12801	3.11376	2.8392	2.68441	3.20679	-0.228776	-1.61708	0.142268	0.271398	TRUE
ST5392	10	-	75557	75797	SUTs	SUT617	SUT617	bothEndsMapped	Manual	-0.14457	-0.414468	-0.183314	1.46984	1.18989	0.945578	1.44922	9.61994	7.37952e-06	0.000329226	FALSE
ST5391	10	-	74669	75381	ORF-T	YJL190C	RPS22A	bothEndsMapped	Manual	7.07896	7.54641	7.63455	7.57485	7.77229	7.29846	0.128564	0.725262	0.487759	0.627341	FALSE
ST5390	10	-	72589	73453	ORF-T	YJL192C	SOP4	bothEndsMapped	Manual	5.34123	5.23157	5.3832	5.41934	5.46726	5.52579	0.152128	1.52299	0.164028	0.298053	FALSE
ST5389	10	-	67637	68957	ORF-T	YJL196C	ELO1	bothEndsMapped	Manual	4.7468	5.03436	4.81505	5.43773	5.48058	5.39855	0.573549	5.1562	0.000714876	0.00731164	FALSE
ST5388	10	-	63133	63597	CUTs	CUT671	CUT671	bothEndsMapped	Automatic	-0.136218	-0.376589	-0.203853	0.253455	-0.211263	0.303432	0.354095	2.30469	0.0482386	0.129923	FALSE
ST5387	10	-	59596	60701	other	YJL199C	MBB1	bothEndsMapped	Manual	1.02981	0.574374	1.54363	1.13647	1.90702	0.27731	0.0576602	0.149081	0.884964	0.926631	FALSE
ST5386	10	-	56285	58933	ORF-T	YJL200C	ACO2	bothEndsMapped	Manual	5.35676	5.41656	5.2547	5.03099	5.12317	5.02334	-0.283507	-2.8203	0.0211583	0.072714	FALSE
ST5385	10	-	50573	53205	ORF-T	YJL204C	RCY1	bothEndsMapped	Manual	3.15042	2.91886	2.83756	2.45788	2.11561	2.71269	-0.540223	-3.30179	0.0099422	0.0444921	FALSE
ST5384	10	-	49989	50453	ORF-T	YJL205C	NCE101	bothEndsMapped	Manual	2.97506	2.34046	2.40076	3.84712	4.13821	4.03403	1.43436	8.11916	2.74611e-05	0.000818432	FALSE
ST5383	10	-	47541	49989	ORF-T	YJL206C	YJL206C	mapped3	Manual	2.26061	2.45213	2.23287	2.34938	2.25832	2.34616	0.00275012	0.0259587	0.979889	0.987083	FALSE
ST5382	10	-	41237	47453	ORF-T	YJL207C	LAA1	mapped5	Manual	3.8417	4.0578	3.72761	3.44321	3.68173	3.51297	-0.329735	-2.66262	0.0272	0.0867843	FALSE
ST5381	10	-	39989	41237	ORF-T	YJL208C	NUC1	bothEndsMapped	Manual	3.87607	3.94313	3.79744	3.45617	3.51146	3.52223	-0.375591	-3.83302	0.00445214	0.0263863	FALSE
ST5380	10	-	33333	36293	ORF-T	YJL212C	OPT1	bothEndsMapped	Manual	4.92244	5.00723	4.92311	4.89107	4.80562	4.81765	-0.11281	-1.17109	0.273318	0.421549	FALSE
ST5379	10	-	24069	28365	other	YJL216C, YJL215C	YJL216C, YJL215C	bothEndsMapped	Manual	1.10398	1.27644	1.27081	1.27797	0.838683	1.41975	-0.0382773	-0.244739	0.812459	0.87776	FALSE
ST5378	10	-	22445	22757	CUTs	CUT670	CUT670	bothEndsMapped	Automatic	-0.299672	-0.369937	-0.6481	0.148252	-0.232597	0.090025	0.44113	3.08183	0.0140015	0.0556389	FALSE
ST5377	9	-	436717	437949	other	YIR043C	YIR043C	bothEndsMapped	Manual	0.562568	0.601207	0.670176	0.733659	0.830098	0.786076	0.171961	1.77341	0.111851	0.230249	FALSE
ST5376	9	-	434717	436061	ORF-T	YIR042C	YIR042C	bothEndsMapped	Manual	2.79819	2.83305	2.69859	2.14325	1.87408	2.00508	-0.769139	-6.97086	8.61373e-05	0.0017683	FALSE
ST5375	9	-	430341	432349	ORF-T	YIR039C	YPS6	bothEndsMapped	Manual	3.05731	2.44341	2.5487	2.57963	2.86627	2.99253	0.129672	0.719536	0.491103	0.630473	FALSE
ST5374	9	-	427341	429437	SUTs	SUT616	SUT616	bothEndsMapped	Manual	-0.0861817	-0.129894	-0.182164	-0.000472497	-0.0586362	-0.108173	0.0769859	0.794524	0.448486	0.592445	FALSE
ST5373	9	-	424549	425365	SUTs	SUT615	SUT615	mapped5	Manual	-0.163812	-0.171331	-0.307887	-0.164366	-0.0736717	-0.512242	-0.0357499	-0.266447	0.79624	0.86531	FALSE
ST5372	9	-	423629	424549	ORF-T	YIR038C	GTT1	bothEndsMapped	Manual	4.41243	4.16446	4.19276	4.34457	4.44196	4.53249	0.183122	1.61585	0.142534	0.271835	FALSE
ST5371	9	-	421869	422957	ORF-T	YIR036C	IRC24	bothEndsMapped	Manual	3.35556	3.22452	3.56711	4.18904	3.9654	4.00904	0.672093	5.40584	0.000520801	0.00586263	FALSE
ST5370	9	-	420909	421845	ORF-T	YIR035C	YIR035C	bothEndsMapped	Manual	4.90455	4.94116	4.98931	5.54537	5.481	5.35749	0.516284	5.09121	0.000777447	0.00771295	FALSE
ST5369	9	-	419437	420805	ORF-T	YIR034C	LYS1	bothEndsMapped	Manual	5.51523	5.29316	5.55447	5.69017	5.31863	5.28799	-0.0220219	-0.157545	0.878491	0.922644	FALSE
ST5368	9	-	414893	415765	ORF-T	YIR032C	DAL3	bothEndsMapped	Manual	2.03656	2.40714	2.63612	1.83558	2.07904	1.74475	-0.47348	-2.84999	0.0201843	0.0702636	FALSE
ST5367	9	-	412925	414813	ORF-T	YIR031C	DAL7	bothEndsMapped	Manual	2.79754	2.64529	2.81682	2.51046	2.39501	2.43505	-0.306376	-2.99083	0.0161546	0.0607741	FALSE
ST5366	9	-	411885	412813	ORF-T	YIR030C	DCG1	bothEndsMapped	Manual	2.31817	2.04819	2.36768	0.592782	0.616745	0.565441	-1.65302	-14.3287	2.98649e-07	3.10253e-05	FALSE
ST5365	9	-	408333	410213	SUTs	SUT614	SUT614	bothEndsMapped	Manual	0.63399	0.808056	0.522469	0.54393	0.289559	0.336469	-0.264852	-2.1852	0.0583922	0.148836	FALSE
ST5364	9	-	406181	406837	ORF-T	YIR027C	DAL1	bothEndsMapped	Manual	0.62969	0.229274	0.881239	-0.229635	-0.462989	0.183051	-0.749925	-3.64677	0.00587639	0.0315233	FALSE
ST5363	9	-	404701	406053	ORF-T	YIR026C	YVH1	bothEndsMapped	Manual	3.89785	4.16612	4.2709	4.08117	4.06657	4.2321	0.0149897	0.119671	0.907522	0.941087	TRUE
ST5362	9	-	402653	403541	other	YIR023C-A, YIR024C	YIR023C-A, YIR024C	bothEndsMapped	Manual	2.26854	1.8554	2.11242	1.89447	1.78183	1.97774	-0.194106	-1.49282	0.171611	0.306247	FALSE
ST5361	9	-	393637	397101	other	YIR019C, YIR020C	MUC1, YIR020C	bothEndsMapped	Manual	2.64006	2.41189	2.30385	2.65271	2.63684	2.66065	0.198131	1.72373	0.120795	0.243129	FALSE
ST5360	9	-	389349	392925	ORF-T	YIR019C	MUC1	bothEndsMapped	Manual	2.24632	2.19527	2.04843	1.46109	1.20333	1.36371	-0.820632	-7.23071	6.57182e-05	0.00148417	FALSE
ST5359	9	-	385605	386517	ORF-T	YIR018C-A	YIR018C-A	bothEndsMapped	Manual	2.37921	1.61635	2.22112	2.25142	2.31255	2.20699	0.184754	0.995845	0.346804	0.496449	FALSE
ST5358	9	-	383277	384421	ORF-T	YIR017C	MET28	bothEndsMapped	Manual	2.7917	2.46043	2.61124	1.70032	2.09571	1.87963	-0.729241	-5.2869	0.000604976	0.00651761	FALSE
ST5357	9	-	381181	382173	CUTs	CUT669	CUT669	bothEndsMapped	Automatic	0.168946	0.0161178	-0.106079	-0.238147	0.151194	0.0616986	-0.0347464	-0.258521	0.80215	0.869464	FALSE
ST5356	9	-	377149	378381	ORF-T	YIR011C	STS1	bothEndsMapped	Manual	4.07058	4.14239	4.17088	4.18337	4.04518	3.99845	-0.0522849	-0.511735	0.621853	0.736981	FALSE
ST5355	9	-	372909	374389	ORF-T	YIR008C	PRI1	bothEndsMapped	Manual	3.29777	3.44581	3.12912	2.86595	2.88389	2.99614	-0.375573	-3.25824	0.0106353	0.0463965	TRUE
ST5354	9	-	365381	370077	ORF-T	YIR006C	PAN1	bothEndsMapped	Manual	5.26234	5.1608	5.16769	5.17875	5.16259	5.11536	-0.0447114	-0.464988	0.653611	0.76049	FALSE
ST5353	9	-	362637	362981	CUTs	CUT668	CUT668	bothEndsMapped	Automatic	0.218187	-0.0782842	0.202149	0.134656	0.511775	0.279163	0.194514	1.42617	0.189466	0.326647	FALSE
ST5352	9	-	357317	360701	ORF-T	YIR002C	MPH1	bothEndsMapped	Manual	2.80294	2.64102	2.63346	2.43848	2.30074	2.61013	-0.242688	-2.06789	0.0703881	0.168376	TRUE
ST5351	9	-	355805	357173	ORF-T	YIR001C	SGN1	bothEndsMapped	Manual	3.49312	3.45141	3.32584	3.41616	2.90671	3.29435	-0.217718	-1.50774	0.167823	0.302156	FALSE
ST5350	9	-	350445	353621	ORF-T	YIL002C	INP51	bothEndsMapped	Manual	2.71475	2.9599	2.81913	2.629	2.52643	2.77404	-0.188102	-1.62681	0.140173	0.268672	FALSE
ST5349	9	-	349757	350093	CUTs	CUT667	CUT667	bothEndsMapped	Automatic	0.2163	0.0938708	0.310827	0.871258	1.00628	0.240005	0.498847	2.6058	0.0297851	0.0928577	FALSE
ST5348	9	-	347765	348565	ORF-T	YIL004C	BET1	bothEndsMapped	Manual	3.33869	3.5363	3.66175	3.39649	3.62398	3.60632	0.0300165	0.243155	0.813646	0.878597	FALSE
ST5347	9	-	342837	343917	ORF-T	YIL007C	NAS2	bothEndsMapped	Manual	2.73095	2.84834	2.65193	2.76985	2.56377	2.86883	-0.00959087	-0.0813536	0.937042	0.961409	FALSE
ST5346	9	-	342013	342293	CUTs	CUT666	CUT666	bothEndsMapped	Automatic	-0.561968	-0.479695	-0.587563	-0.383678	-0.257955	-0.00114317	0.328817	2.68235	0.0263566	0.0847579	FALSE
ST5345	9	-	336677	338613	other	YILCdelta5	YILCdelta5	bothEndsMapped	Manual	0.349292	0.407118	1.02689	0.944067	1.38906	1.5154	0.68841	3.25239	0.0107322	0.0466214	FALSE
ST5344	9	-	335517	336245	ORF-T	YIL009C-A	EST3	bothEndsMapped	Manual	2.44359	2.73981	2.60556	1.75598	2.30186	2.05092	-0.560062	-3.63644	0.00596833	0.0317496	FALSE
ST5343	9	-	333613	334677	SUTs	SUT613	SUT613	bothEndsMapped	Manual	-0.35868	0.124675	-0.288614	0.476297	0.0258743	0.30462	0.443136	2.6789	0.026502	0.0850871	FALSE
ST5342	9	-	328013	330397	ORF-T	YIL013C	PDR11	bothEndsMapped	Manual	2.16692	1.9089	2.11375	2.42011	2.592	2.70769	0.51008	4.19821	0.00262006	0.0183692	FALSE
ST5341	9	-	325221	325605	ORF-T	YIL014C-A	YIL014C-A	bothEndsMapped	Manual	2.45165	2.94457	3.11333	1.32427	1.82957	2.05382	-1.10063	-4.97296	0.000907078	0.00848941	FALSE
ST5340	9	-	321909	323477	SUTs	SUT612	SUT612	bothEndsMapped	Manual	-0.613812	-0.757931	-0.626459	0.45621	0.374615	0.289888	1.03964	10.0724	5.13606e-06	0.000249204	FALSE
ST5339	9	-	317901	321109	ORF-T	YIL017C	VID28	bothEndsMapped	Manual	2.60069	2.72137	2.70125	1.88722	2.22462	2.14598	-0.588497	-4.9542	0.000929717	0.00865672	FALSE
ST5338	9	-	313885	314901	ORF-T	YIL020C-A, YIL020C	YIL020C-A, HIS6	bothEndsMapped	Manual	3.86887	3.80896	4.09832	3.75155	3.79418	3.79438	-0.145341	-1.30928	0.224693	0.368166	FALSE
ST5337	9	-	309205	310597	ORF-T	YIL023C	YKE4	bothEndsMapped	Manual	3.89226	3.67915	3.65895	4.21	4.05666	4.0685	0.368267	3.31637	0.00972084	0.0439068	FALSE
ST5336	9	-	308485	309205	other	YIL025C, YIL024C	YIL025C, YIL024C	mapped3	Manual	2.32792	2.27833	2.22747	3.2488	2.76921	2.87422	0.686169	4.9875	0.000889946	0.00836135	FALSE
ST5335	9	-	304349	307989	ORF-T	YIL026C	IRR1	bothEndsMapped	Manual	3.05414	2.92238	2.76289	2.74866	2.73063	2.72317	-0.178985	-1.63856	0.137682	0.2653	TRUE
ST5334	9	-	303501	304157	ORF-T	YIL027C	KRE27	bothEndsMapped	Manual	4.09943	4.37744	4.09956	4.40052	4.29636	4.23357	0.118003	1.00737	0.341547	0.491755	FALSE
ST5333	9	-	295893	300069	ORF-T	YIL030C	SSM4	bothEndsMapped	Manual	4.75275	4.8626	4.76309	5.04531	4.74023	4.93564	0.114245	1.00622	0.342068	0.491895	FALSE
ST5332	9	-	290237	291941	ORF-T	YIL033C	BCY1	bothEndsMapped	Manual	5.41563	5.37975	5.522	5.38868	5.26379	5.24377	-0.140377	-1.3768	0.203717	0.343799	FALSE
ST5331	9	-	289165	290117	ORF-T	YIL034C	CAP2	bothEndsMapped	Manual	5.1826	5.43493	5.44352	5.64027	5.16794	5.22131	-0.0105097	-0.0700625	0.945763	0.966632	FALSE
ST5330	9	-	287405	289045	ORF-T	YIL035C	CKA1	bothEndsMapped	Manual	3.78321	3.92236	4.18327	3.91537	3.8742	4.2237	0.0414772	0.28791	0.780306	0.853291	TRUE
ST5329	9	-	283085	284573	ORF-T	YIL037C	PRM2	bothEndsMapped	Manual	-0.260012	0.0199443	-0.387091	-0.502496	-0.342963	-0.436852	-0.218384	-1.70656	0.124039	0.247193	FALSE
ST5328	9	-	280085	282893	ORF-T	YIL038C	NOT3	bothEndsMapped	Manual	3.60624	3.92635	3.795	3.80208	3.54483	3.43528	-0.181799	-1.3481	0.212419	0.354872	FALSE
ST5327	9	-	274949	276341	ORF-T	YIL042C	PKP1	mapped5	Manual	3.12832	2.82977	3.05639	2.61176	2.67687	2.46118	-0.421558	-3.52592	0.00705312	0.0356678	FALSE
ST5326	9	-	273957	274949	ORF-T	YIL043C	CBR1	bothEndsMapped	Manual	5.76513	5.89245	6.01102	6.03532	6.16356	5.89901	0.143095	1.22324	0.254038	0.400988	FALSE
ST5325	9	-	272765	273877	ORF-T	YIL044C	AGE2	bothEndsMapped	Manual	3.7681	3.97172	3.72288	3.61246	3.51877	3.67924	-0.217413	-1.95687	0.083916	0.190592	FALSE
ST5324	9	-	265053	267853	ORF-T	YIL047C-A, YIL047C	YIL047C-A, SYG1	bothEndsMapped	Manual	4.85909	4.91893	4.80424	5.08941	4.71286	4.56731	-0.0708939	-0.495576	0.632741	0.745291	FALSE
ST5323	9	-	263533	265053	CUTs	CUT665	CUT665	mapped3	Automatic	0.293139	1.04667	0.633864	-0.577983	-0.535017	-0.499271	-1.19532	-6.77471	0.00010618	0.00205357	FALSE
ST5322	9	-	259613	259909	CUTs	CUT664	CUT664	bothEndsMapped	Automatic	0.293148	-0.801992	0.0744891	-0.565849	0.166689	-0.26441	-0.0764046	-0.266072	0.796519	0.865424	FALSE
ST5321	9	-	257605	258349	ORF-T	YIL051C	MMF1	bothEndsMapped	Manual	5.8105	5.60404	5.93838	6.59972	6.56153	6.42712	0.745153	6.22688	0.000195034	0.00309847	FALSE
ST5320	9	-	256037	257149	ORF-T	YIL052C	RPL34B	bothEndsMapped	Manual	2.37545	2.77489	2.55256	0.637151	1.27431	1.27671	-1.50491	-7.91635	3.3287e-05	0.000923904	FALSE
ST5319	9	-	251941	254421	ORF-T	YIL055C	YIL055C	bothEndsMapped	Manual	1.72793	1.86182	2.03086	1.84043	1.46651	1.88032	-0.144451	-1.01261	0.339179	0.489193	FALSE
ST5318	9	-	248389	249077	ORF-T	YIL057C	YIL057C	mapped5	Manual	-0.00509337	-0.27255	-0.288925	0.354451	0.382342	0.578879	0.627414	5.14063	0.000729351	0.00742397	FALSE
ST5317	9	-	247725	248389	ORF-T	YIL057C	YIL057C	bothEndsMapped	Manual	-0.435442	-0.384362	-0.539008	-0.466808	-0.632016	-0.362463	-0.0341583	-0.306261	0.766768	0.843433	FALSE
ST5316	9	-	244493	245597	ORF-T	YIL061C	SNP1	mapped5	Manual	2.54064	2.54189	2.66565	2.11718	1.93596	2.23434	-0.486902	-4.28335	0.0023218	0.0168672	FALSE
ST5315	9	-	243861	244493	ORF-T	YIL062C	ARC15	bothEndsMapped	Manual	4.94822	4.87581	5.05966	5.08533	5.04129	5.03687	0.0932667	0.931352	0.377344	0.52679	FALSE
ST5314	9	-	242693	243781	ORF-T	YIL063C	YRB2	bothEndsMapped	Manual	3.02265	3.09109	2.76451	3.04828	2.55302	2.91256	-0.121459	-0.792565	0.449567	0.593236	FALSE
ST5313	9	-	241189	241821	ORF-T	YIL065C	FIS1	bothEndsMapped	Manual	3.29566	3.14068	3.02508	3.51662	3.45328	3.46969	0.326059	3.02352	0.0153442	0.0587492	FALSE
ST5312	9	-	235661	237813	ORF-T	YIL067C	YIL067C	bothEndsMapped	Manual	3.2769	3.1596	3.02345	3.18294	3.1408	3.23624	0.0333429	0.311584	0.762856	0.842093	FALSE
ST5311	9	-	232941	235533	ORF-T	YIL068C	SEC6	bothEndsMapped	Manual	3.32835	3.1991	3.23589	2.94314	3.00853	2.73132	-0.360115	-3.21359	0.0113984	0.0485016	FALSE
ST5310	9	-	231341	232461	ORF-T	YIL069C	RPS24B	bothEndsMapped	Manual	2.68576	3.47761	2.58418	2.23364	1.68376	2.04589	-0.928086	-3.84327	0.0043853	0.0260752	FALSE
ST5309	9	-	230149	231149	ORF-T	YIL070C	MAM33	bothEndsMapped	Manual	3.98137	3.93384	4.00934	3.74106	3.82844	3.83302	-0.174013	-1.81219	0.105301	0.221234	FALSE
ST5308	9	-	228565	230013	ORF-T	YIL071C	PCI8	bothEndsMapped	Manual	2.12641	2.44488	2.17831	2.0538	2.21166	2.15402	-0.110043	-0.925185	0.380365	0.529989	FALSE
ST5307	9	-	226701	228421	SUTs	SUT611	SUT611	bothEndsMapped	Manual	0.99917	0.759499	0.327558	-0.144796	-0.303051	-0.404836	-0.979637	-5.71155	0.000357526	0.00456128	FALSE
ST5306	9	-	226061	226277	CUTs	CUT663	CUT663	bothEndsMapped	Automatic	-0.619506	-0.482746	-0.457745	0.720068	-0.0594511	-0.175164	0.681817	3.14779	0.0126289	0.0520029	FALSE
ST5305	9	-	222813	224573	ORF-T	YIL073C	SPO22	bothEndsMapped	Manual	1.50733	1.45544	1.28095	0.694744	0.251317	0.783737	-0.837973	-5.46363	0.000484574	0.00559337	FALSE
ST5304	9	-	220981	222621	ORF-T	YIL074C	SER33	bothEndsMapped	Manual	5.20209	4.98713	4.93238	4.81947	4.45337	4.64252	-0.402081	-3.0829	0.0139782	0.0556071	FALSE
ST5303	9	-	217741	220757	ORF-T	YIL075C	RPN2	bothEndsMapped	Manual	5.33769	5.22085	5.27271	5.68248	5.64342	5.49606	0.330237	3.20402	0.0115693	0.0489154	FALSE
ST5302	9	-	214773	216533	ORF-T	YIL077C	YIL077C	bothEndsMapped	Manual	2.44561	2.70046	2.9563	2.75685	2.75715	2.85849	0.0900392	0.647639	0.534302	0.668982	FALSE
ST5301	9	-	210805	212045	ORF-T	YIL079C	AIR1	bothEndsMapped	Manual	3.48047	3.54835	3.53344	3.27088	3.16473	3.34231	-0.261444	-2.61154	0.0295131	0.0922696	FALSE
ST5300	9	-	203509	204989	ORF-T	YIL083C	YIL083C	bothEndsMapped	Manual	4.09176	4.18477	4.3452	3.6309	3.96587	3.81942	-0.401845	-3.22076	0.0112721	0.0482465	FALSE
ST5299	9	-	202093	203301	ORF-T	YIL084C	SDS3	bothEndsMapped	Manual	2.52834	2.7565	2.51127	2.4901	2.24183	2.52583	-0.179449	-1.45267	0.182181	0.317932	FALSE
ST5298	9	-	200397	202053	other	YIL086C, YIL085C	YIL086C, KTR7	bothEndsMapped	Manual	3.96776	3.91661	3.89966	3.76886	3.98986	4.21508	0.0632565	0.491409	0.635564	0.747626	FALSE
ST5297	9	-	199581	200189	other	YIL087C, YIL086C	YIL087C, YIL086C	bothEndsMapped	Manual	3.21491	3.42291	3.32376	3.53112	3.31529	3.39282	0.0925518	0.839955	0.423909	0.571241	FALSE
ST5296	9	-	197861	199477	ORF-T	YIL088C	AVT7	bothEndsMapped	Manual	4.77642	4.76321	4.93681	5.25212	5.38076	5.11699	0.424479	3.75752	0.00497951	0.0283785	FALSE
ST5295	9	-	195381	196301	SUTs	SUT610	SUT610	bothEndsMapped	Manual	0.704098	1.29431	0.581057	0.593602	0.440977	0.542866	-0.334005	-1.85842	0.0979636	0.210287	FALSE
ST5294	9	-	190933	193237	ORF-T	YIL091C	YIL091C	bothEndsMapped	Manual	3.50593	3.64743	3.64137	3.52513	2.97751	3.55402	-0.246026	-1.52252	0.164143	0.298113	FALSE
ST5293	9	-	187885	188869	ORF-T	YIL093C	RSM25	bothEndsMapped	Manual	3.06597	3.05096	3.16813	3.03754	2.74457	2.79007	-0.237628	-2.07583	0.069506	0.167133	FALSE
ST5292	9	-	186173	187709	ORF-T	YIL094C	LYS12	bothEndsMapped	Manual	5.40655	5.13528	5.24919	5.24583	5.32229	5.36857	0.0485571	0.441762	0.669676	0.773703	FALSE
ST5291	9	-	185941	186173	CUTs	CUT662	CUT662	mapped3	Automatic	1.01266	0.643023	0.197798	-0.0708402	-0.133045	0.208608	-0.616251	-3.08697	0.0138893	0.0553137	FALSE
ST5290	9	-	181981	183237	ORF-T	YIL096C	YIL096C	bothEndsMapped	Manual	2.65474	3.0079	2.79205	2.38718	2.45349	2.63704	-0.325661	-2.56146	0.0319743	0.0976344	FALSE
ST5289	9	-	179701	180277	ORF-T	YIL098C	FMC1	bothEndsMapped	Manual	2.4787	2.78544	2.68231	2.70769	2.62424	2.50856	-0.035318	-0.298954	0.772149	0.847107	FALSE
ST5288	9	-	175213	177437	other	YIL101C, YIL100C-A	XBP1, YIL100C-A	bothEndsMapped	Manual	2.78918	2.30534	2.76499	3.93692	3.71124	3.7721	1.18692	7.93798	3.2605e-05	0.000911936	FALSE
ST5287	9	-	172213	173645	ORF-T	YIL102C-A	YIL102C-A	bothEndsMapped	Manual	2.3705	2.86161	2.39051	2.48018	2.99947	2.89966	0.252229	1.39742	0.197657	0.336383	FALSE
ST5286	9	-	169877	171533	ORF-T	YIL104C	SHQ1	bothEndsMapped	Manual	2.14053	2.66603	2.51048	2.27817	2.3985	2.55338	-0.0289976	-0.19131	0.85277	0.905173	FALSE
ST5285	9	-	167421	169805	ORF-T	YIL105C	SLM1	bothEndsMapped	Manual	3.57106	3.65242	3.79406	3.46708	3.43342	3.52323	-0.197938	-1.89677	0.0922457	0.202339	FALSE
ST5284	9	-	163165	165957	ORF-T	YIL107C	PFK26	bothEndsMapped	Manual	2.15538	2.33749	2.55869	2.9985	2.95132	2.94386	0.614042	4.99666	0.000879332	0.00828303	FALSE
ST5283	9	-	157229	160277	ORF-T	YIL109C	SEC24	bothEndsMapped	Manual	5.72917	5.58011	5.89382	6.01814	5.90376	5.7513	0.1567	1.26937	0.237933	0.382629	FALSE
ST5282	9	-	154901	155861	SUTs	SUT609	SUT609	mapped5	Manual	1.96489	1.95413	1.70177	2.43161	2.5852	2.46685	0.620958	5.43347	0.000503127	0.00575274	FALSE
ST5281	9	-	154189	154901	SUTs	SUT608	SUT608	bothEndsMapped	Manual	3.35481	3.06247	3.13002	3.19772	3.36149	3.17636	0.0627584	0.533258	0.607502	0.726196	FALSE
ST5280	9	-	150029	151349	SUTs	SUT607	SUT607	mapped5	Manual	0.210688	-0.0107365	0.213976	0.41185	0.245199	0.513094	0.252072	2.12742	0.0640279	0.158695	FALSE
ST5279	9	-	149013	150029	ORF-T	YIL114C	POR2	bothEndsMapped	Manual	3.57837	3.78289	3.85945	3.73538	3.70567	3.63898	-0.0468951	-0.423481	0.682448	0.7824	FALSE
[truncated: 5,278 more rows]
